# Supplementary material for: Dynamic birefringence and chirality of magnetically controllable assemblies of anisotropic plasmonic nanoparticles in dispersion
Source: Nat Commun. 2025 Aug 1;16:7076. doi: 10.1038/s41467-025-62508-0 (PMC12316907; doi:10.1038/s41467-025-62508-0)
Supplement: Supplementary file 7 — Source Data [file 41467_2025_62508_MOESM7_ESM.xlsx]

## Sheet: Fig 1f
	AuNR	AuNR/FeOOH	AuNR/FeOOH/SiO2	AuNR/FexOy/SiO2	AuNR	AuNR/FeOOH	AuNR/FeOOH/SiO2	AuNR/FexOy/SiO2
420	0.23754	0.25061	0.26518	0.42981	0.29229	0.50963	0.55059	0.98613
421	0.23704	0.2494	0.2639	0.42865	0.29164	0.50674	0.54736	0.98266
422	0.2366	0.24836	0.26241	0.42734	0.29107	0.50427	0.54361	0.97874
423	0.23593	0.24718	0.26106	0.42606	0.29021	0.50145	0.54021	0.97492
424	0.23546	0.24614	0.2599	0.42502	0.2896	0.49898	0.5373	0.9718
425	0.23497	0.24492	0.25849	0.42367	0.28897	0.49606	0.53375	0.96778
426	0.23469	0.24417	0.25735	0.42259	0.28861	0.49427	0.53087	0.96455
427	0.23404	0.24289	0.25625	0.42158	0.28777	0.49123	0.52812	0.96154
428	0.23363	0.24145	0.25509	0.42013	0.28724	0.48781	0.52521	0.95718
429	0.23303	0.24046	0.25444	0.41884	0.28646	0.48544	0.52357	0.95333
430	0.23249	0.23931	0.25314	0.41751	0.28577	0.48271	0.52031	0.94937
431	0.23205	0.23827	0.25163	0.41664	0.2852	0.48022	0.51649	0.94676
432	0.23159	0.23738	0.24977	0.41529	0.2846	0.47811	0.51183	0.94273
433	0.23114	0.23626	0.24913	0.41446	0.28402	0.47543	0.51021	0.94025
434	0.23057	0.23506	0.24808	0.41321	0.28329	0.47257	0.50756	0.93653
435	0.23017	0.23407	0.24657	0.41216	0.28277	0.47021	0.50377	0.93338
436	0.22971	0.23285	0.24567	0.41112	0.28218	0.46732	0.5015	0.93027
437	0.22909	0.23171	0.24432	0.41003	0.28137	0.4646	0.49812	0.92702
438	0.22849	0.23043	0.24299	0.40889	0.2806	0.46154	0.49478	0.92359
439	0.22814	0.22934	0.24181	0.4078	0.28015	0.45894	0.49181	0.92034
440	0.22763	0.22825	0.24066	0.40709	0.27949	0.45636	0.4889	0.91823
441	0.22717	0.22728	0.23968	0.40566	0.27889	0.45405	0.48645	0.91396
442	0.22657	0.22602	0.23842	0.40462	0.27812	0.45104	0.48329	0.91083
443	0.22613	0.22476	0.23676	0.40405	0.27755	0.44804	0.4791	0.90915
444	0.2257	0.22383	0.23569	0.40309	0.277	0.44584	0.47642	0.90626
445	0.22518	0.22282	0.23449	0.40181	0.27632	0.44343	0.4734	0.90243
446	0.22488	0.22195	0.23302	0.40127	0.27594	0.44134	0.4697	0.90084
447	0.22443	0.22073	0.232	0.39991	0.27536	0.43845	0.46713	0.89678
448	0.2238	0.21968	0.23084	0.39935	0.27454	0.43593	0.46422	0.89509
449	0.22332	0.21859	0.22984	0.39858	0.27392	0.43334	0.4617	0.89278
450	0.2228	0.21771	0.22834	0.39742	0.27325	0.43124	0.45793	0.88932
451	0.22258	0.21657	0.22713	0.39675	0.27297	0.42854	0.45488	0.88731
452	0.22228	0.21536	0.22618	0.39598	0.27258	0.42566	0.4525	0.88502
453	0.22185	0.21435	0.22478	0.39467	0.27202	0.42324	0.44897	0.88111
454	0.22118	0.21333	0.22347	0.39387	0.27116	0.42081	0.44567	0.87872
455	0.221	0.21219	0.22222	0.39323	0.27093	0.4181	0.44254	0.8768
456	0.22072	0.21111	0.22152	0.39234	0.27056	0.41553	0.44076	0.87414
457	0.22023	0.20993	0.22017	0.39196	0.26993	0.41272	0.43737	0.87301
458	0.21968	0.20918	0.21909	0.39093	0.26922	0.41093	0.43467	0.86992
459	0.21957	0.2081	0.21746	0.39035	0.26908	0.40835	0.43057	0.8682
460	0.21931	0.2075	0.21647	0.38976	0.26874	0.40693	0.42807	0.86643
461	0.21891	0.20607	0.2154	0.38889	0.26823	0.40351	0.42538	0.86383
462	0.21866	0.20556	0.21416	0.38879	0.2679	0.40231	0.42227	0.86353
463	0.21842	0.20442	0.21331	0.38811	0.26759	0.39958	0.42011	0.8615
464	0.21808	0.20342	0.212	0.38717	0.26715	0.3972	0.41683	0.85868
465	0.2178	0.2023	0.21092	0.38667	0.26679	0.39454	0.41411	0.8572
466	0.21765	0.20132	0.2098	0.38593	0.2666	0.3922	0.4113	0.85499
467	0.21755	0.20043	0.20861	0.38551	0.26647	0.39009	0.40831	0.85372
468	0.21742	0.19984	0.20745	0.38533	0.2663	0.38867	0.4054	0.8532
469	0.21739	0.19874	0.20632	0.38496	0.26626	0.38606	0.40255	0.8521
470	0.21745	0.19818	0.20543	0.38434	0.26634	0.38473	0.4003	0.85022
471	0.21717	0.19708	0.20434	0.38436	0.26598	0.38211	0.39756	0.85031
472	0.21728	0.19647	0.20357	0.38367	0.26612	0.38066	0.39562	0.84822
473	0.21708	0.19509	0.20213	0.3835	0.26586	0.37737	0.39202	0.84772
474	0.21731	0.19458	0.20106	0.38304	0.26616	0.37615	0.38931	0.84634
475	0.21766	0.19365	0.20016	0.38328	0.26661	0.37394	0.38705	0.84706
476	0.21777	0.19275	0.19904	0.38281	0.26675	0.37178	0.38423	0.84567
477	0.21798	0.19183	0.1981	0.38283	0.26703	0.36961	0.38187	0.84571
478	0.21855	0.19097	0.19713	0.38302	0.26776	0.36754	0.37944	0.84627
479	0.21889	0.19051	0.19604	0.38302	0.2682	0.36644	0.37668	0.84629
480	0.21935	0.18961	0.19538	0.38311	0.2688	0.36431	0.37504	0.84655
481	0.22007	0.18895	0.1943	0.38337	0.26973	0.36273	0.3723	0.84735
482	0.22068	0.18848	0.19371	0.38356	0.27051	0.36161	0.37083	0.84792
483	0.22162	0.18764	0.1932	0.38361	0.27173	0.35963	0.36955	0.84806
484	0.2228	0.18747	0.19211	0.38384	0.27325	0.35921	0.36681	0.84874
485	0.2238	0.18643	0.19257	0.38386	0.27454	0.35673	0.36796	0.84879
486	0.22481	0.1863	0.19182	0.38398	0.27585	0.35643	0.36609	0.84915
487	0.22634	0.18634	0.18928	0.38554	0.27782	0.35652	0.35969	0.85382
488	0.22782	0.18597	0.18893	0.38598	0.27973	0.35564	0.3588	0.85513
489	0.2299	0.18561	0.18868	0.38632	0.28242	0.35478	0.35819	0.85614
490	0.23152	0.1856	0.18827	0.38693	0.28451	0.35475	0.35715	0.85796
491	0.2338	0.18553	0.18791	0.38753	0.28746	0.3546	0.35624	0.85978
492	0.23586	0.1855	0.18776	0.38832	0.29012	0.35452	0.35586	0.86214
493	0.23834	0.18566	0.18752	0.3892	0.29332	0.35489	0.35525	0.86477
494	0.24088	0.18611	0.18776	0.3898	0.2966	0.35598	0.35587	0.86654
495	0.24335	0.18624	0.18745	0.39073	0.29979	0.35627	0.3551	0.86933
496	0.2464	0.18686	0.18747	0.39167	0.30373	0.35776	0.35514	0.87214
497	0.24936	0.18751	0.18786	0.39243	0.30755	0.35931	0.35612	0.87441
498	0.25246	0.1884	0.18822	0.39348	0.31156	0.36144	0.35702	0.87754
499	0.25561	0.18929	0.18899	0.39409	0.31563	0.36356	0.35896	0.87937
500	0.25906	0.19042	0.18955	0.39523	0.32008	0.36624	0.36038	0.88278
501	0.26243	0.19174	0.19036	0.39603	0.32443	0.36939	0.36241	0.88517
502	0.26592	0.19291	0.19122	0.39737	0.32894	0.37216	0.36456	0.88918
503	0.26935	0.19427	0.1925	0.39782	0.33337	0.3754	0.36778	0.89051
504	0.2725	0.19576	0.19319	0.39891	0.33744	0.37895	0.36952	0.89378
505	0.27607	0.19754	0.1948	0.3996	0.34205	0.3832	0.37357	0.89583
506	0.27901	0.19951	0.19622	0.40053	0.34585	0.3879	0.37714	0.89861
507	0.28217	0.20133	0.19773	0.40152	0.34993	0.39222	0.38093	0.90158
508	0.28527	0.20353	0.19916	0.40238	0.35393	0.39746	0.38455	0.90413
509	0.28776	0.20544	0.2011	0.40325	0.35715	0.40203	0.38941	0.90675
510	0.29009	0.20784	0.20318	0.40387	0.36016	0.40774	0.39464	0.90861
511	0.29207	0.21045	0.20533	0.40451	0.36272	0.41397	0.40005	0.91051
512	0.29395	0.21282	0.20745	0.4053	0.36514	0.4196	0.40538	0.91287
513	0.29549	0.21558	0.2096	0.40559	0.36713	0.42618	0.4108	0.91376
514	0.29691	0.21829	0.21227	0.40634	0.36897	0.43262	0.41751	0.91599
515	0.29781	0.22115	0.21487	0.40709	0.37013	0.43944	0.42405	0.91821
516	0.29827	0.224	0.21745	0.4071	0.37072	0.44623	0.43054	0.91827
517	0.2986	0.22692	0.22067	0.40747	0.37115	0.45319	0.43862	0.91935
518	0.29871	0.22987	0.22294	0.40796	0.37129	0.46023	0.44435	0.92083
519	0.29844	0.23274	0.22591	0.40863	0.37094	0.46706	0.45183	0.92283
520	0.29794	0.23607	0.22884	0.40899	0.3703	0.47498	0.45918	0.92391
521	0.29698	0.23939	0.23204	0.40921	0.36906	0.48289	0.46724	0.92456
522	0.29577	0.24231	0.23489	0.40903	0.36749	0.48984	0.47439	0.92402
523	0.29454	0.24561	0.23842	0.40934	0.36591	0.4977	0.48327	0.92494
524	0.29313	0.24883	0.24172	0.40904	0.36408	0.50538	0.49157	0.92405
525	0.29119	0.25177	0.24486	0.4092	0.36158	0.51239	0.49947	0.92454
526	0.28893	0.25506	0.24831	0.40932	0.35866	0.52021	0.50816	0.9249
527	0.28699	0.25812	0.25157	0.40872	0.35615	0.52752	0.51634	0.92311
528	0.28476	0.26105	0.25455	0.40887	0.35327	0.53448	0.52383	0.92355
529	0.28206	0.26419	0.25794	0.40863	0.34979	0.54198	0.53238	0.92284
530	0.27928	0.26686	0.26125	0.40807	0.3462	0.54834	0.54069	0.92115
531	0.2766	0.26995	0.26465	0.40774	0.34274	0.55568	0.54924	0.92017
532	0.27355	0.27244	0.26787	0.4072	0.3388	0.56162	0.55736	0.91854
533	0.27038	0.2753	0.27138	0.40694	0.3347	0.56844	0.56616	0.91778
534	0.26727	0.27785	0.27458	0.40638	0.33069	0.57451	0.57421	0.91611
535	0.26397	0.28018	0.27751	0.40591	0.32642	0.58006	0.58158	0.9147
536	0.26062	0.28244	0.2804	0.40542	0.3221	0.58544	0.58886	0.91322
537	0.25734	0.28442	0.2832	0.40472	0.31786	0.59016	0.5959	0.91113
538	0.25378	0.2864	0.28624	0.40399	0.31326	0.59488	0.60355	0.90895
539	0.25008	0.28815	0.28902	0.4035	0.30848	0.59905	0.61055	0.9075
540	0.24665	0.29001	0.29127	0.4026	0.30405	0.60349	0.61619	0.90481
541	0.24295	0.29123	0.29366	0.40182	0.29928	0.60638	0.6222	0.90248
542	0.23921	0.2926	0.29586	0.40098	0.29445	0.60965	0.62774	0.89996
543	0.23556	0.29355	0.29827	0.40028	0.28973	0.61192	0.63381	0.89786
544	0.23197	0.29467	0.3003	0.39965	0.28509	0.61457	0.63891	0.89598
545	0.22839	0.29534	0.302	0.39883	0.28047	0.61618	0.64318	0.89353
546	0.22487	0.29604	0.30357	0.39785	0.27592	0.61784	0.64714	0.89062
547	0.22119	0.29627	0.30532	0.39697	0.27117	0.61838	0.65154	0.88797
548	0.21765	0.29653	0.30672	0.39585	0.2666	0.61901	0.65506	0.88465
549	0.21438	0.29655	0.30775	0.3951	0.26238	0.61905	0.65765	0.88239
550	0.21088	0.29658	0.30873	0.39415	0.25786	0.61913	0.66011	0.87955
551	0.20752	0.2962	0.30925	0.39316	0.25352	0.61823	0.66141	0.87658
552	0.20444	0.29559	0.31017	0.39207	0.24954	0.61677	0.66373	0.87334
553	0.20154	0.29506	0.31046	0.39126	0.24579	0.61552	0.66446	0.87092
554	0.19831	0.29435	0.31082	0.3902	0.24162	0.61381	0.66537	0.86774
555	0.19539	0.29342	0.31083	0.3893	0.23785	0.6116	0.66538	0.86505
556	0.19275	0.29255	0.31085	0.3884	0.23444	0.60954	0.66544	0.86238
557	0.18997	0.29141	0.31041	0.38726	0.23085	0.6068	0.66433	0.85897
558	0.18748	0.29022	0.31021	0.38613	0.22763	0.60399	0.66382	0.85558
559	0.18493	0.28879	0.30969	0.38504	0.22434	0.60057	0.66253	0.85232
560	0.18257	0.28738	0.30909	0.38409	0.22129	0.59722	0.66102	0.84948
561	0.18035	0.28581	0.30823	0.3832	0.21843	0.59347	0.65886	0.84683
562	0.17812	0.28415	0.3072	0.38212	0.21554	0.58952	0.65626	0.84359
563	0.17622	0.28252	0.30642	0.38124	0.21309	0.58564	0.65431	0.84097
564	0.17445	0.28075	0.30549	0.38004	0.21081	0.58142	0.65197	0.83739
565	0.17271	0.2789	0.30412	0.37884	0.20856	0.57701	0.64851	0.83379
566	0.17116	0.27702	0.30277	0.37781	0.20656	0.57254	0.64513	0.83073
567	0.1696	0.27517	0.30147	0.37664	0.20454	0.56813	0.64184	0.82723
568	0.16832	0.27281	0.29976	0.37561	0.20289	0.56251	0.63756	0.82414
569	0.16699	0.27049	0.29831	0.37451	0.20117	0.55699	0.6339	0.82087
570	0.16586	0.26834	0.29663	0.37339	0.19971	0.55186	0.62968	0.81751
571	0.16482	0.26614	0.29499	0.37241	0.19837	0.54662	0.62556	0.81459
572	0.16399	0.26423	0.29317	0.37163	0.1973	0.54207	0.62096	0.81224
573	0.1632	0.26189	0.29137	0.37072	0.19628	0.53649	0.61645	0.80953
574	0.16297	0.25946	0.28945	0.36961	0.19598	0.53071	0.61163	0.80622
575	0.16252	0.25738	0.28724	0.36875	0.1954	0.52574	0.60606	0.80365
576	0.16158	0.25506	0.28544	0.36797	0.19418	0.52023	0.60152	0.80132
577	0.16197	0.25258	0.28358	0.36798	0.19469	0.51431	0.59685	0.80133
578	0.16178	0.25065	0.28205	0.36717	0.19444	0.50971	0.59301	0.79893
579	0.16188	0.24767	0.27857	0.36659	0.19457	0.50262	0.58426	0.7972
580	0.16184	0.2454	0.27706	0.36552	0.19452	0.49722	0.58046	0.794
581	0.16205	0.24309	0.27538	0.36462	0.19479	0.49172	0.57623	0.7913
582	0.16242	0.24141	0.27346	0.3641	0.19527	0.4877	0.5714	0.78973
583	0.16284	0.23832	0.26955	0.36235	0.19581	0.48035	0.56158	0.78452
584	0.16362	0.23555	0.26751	0.36235	0.19682	0.47375	0.55643	0.7845
585	0.16411	0.2338	0.26645	0.36188	0.19745	0.46958	0.55378	0.78312
586	0.16495	0.23066	0.26262	0.36125	0.19854	0.46211	0.54414	0.78122
587	0.16587	0.22825	0.26066	0.36071	0.19972	0.45635	0.53922	0.77962
588	0.16689	0.22599	0.25826	0.36	0.20104	0.45097	0.53316	0.77751
589	0.16795	0.22359	0.25569	0.35814	0.20241	0.44525	0.5267	0.77192
590	0.16871	0.22101	0.2532	0.35833	0.20339	0.4391	0.52045	0.7725
591	0.17045	0.21855	0.25057	0.35773	0.20564	0.43325	0.51382	0.77071
592	0.17228	0.21585	0.24812	0.3568	0.208	0.42683	0.50766	0.76794
593	0.17423	0.21325	0.24561	0.35713	0.21052	0.42063	0.50135	0.76891
594	0.17593	0.21122	0.24276	0.35602	0.21272	0.41579	0.49419	0.76559
595	0.178	0.20875	0.24039	0.3563	0.21539	0.40991	0.48823	0.76645
596	0.17933	0.20644	0.23771	0.35502	0.21711	0.40441	0.4815	0.7626
597	0.18181	0.20389	0.23506	0.35491	0.22031	0.39834	0.47482	0.76228
598	0.18433	0.20155	0.23251	0.35458	0.22357	0.39274	0.46841	0.76129
599	0.18734	0.1991	0.22999	0.35508	0.22745	0.38692	0.46207	0.76279
600	0.19002	0.19709	0.22728	0.35474	0.23091	0.38212	0.45526	0.76178
601	0.19283	0.19476	0.22462	0.35388	0.23454	0.37659	0.44856	0.7592
602	0.19598	0.19246	0.22204	0.35263	0.23861	0.3711	0.44209	0.75546
603	0.19919	0.19014	0.21944	0.35378	0.24276	0.36557	0.43553	0.7589
604	0.20253	0.1881	0.21679	0.35281	0.24707	0.3607	0.42887	0.75602
605	0.20623	0.18588	0.21429	0.3524	0.25185	0.35541	0.42258	0.75478
606	0.20987	0.18383	0.21179	0.35244	0.25655	0.35054	0.41629	0.75491
607	0.21397	0.18176	0.20919	0.35248	0.26185	0.34562	0.40976	0.75501
608	0.21796	0.17987	0.20667	0.35223	0.267	0.34112	0.40343	0.75426
609	0.22162	0.17779	0.20426	0.3523	0.27173	0.33616	0.39736	0.75449
610	0.22706	0.1758	0.20173	0.35214	0.27875	0.3314	0.391	0.754
611	0.2305	0.17372	0.19899	0.35178	0.2832	0.32646	0.38411	0.75292
612	0.23575	0.17158	0.19632	0.3514	0.28998	0.32135	0.37738	0.75178
613	0.24175	0.17046	0.19463	0.35241	0.29773	0.3187	0.37313	0.75481
614	0.2469	0.16847	0.19219	0.35227	0.30438	0.31394	0.36702	0.75439
615	0.25352	0.16676	0.18986	0.35231	0.31293	0.30988	0.36114	0.75451
616	0.25874	0.16506	0.18759	0.35256	0.31967	0.30582	0.35543	0.75525
617	0.26514	0.16358	0.18536	0.35269	0.32793	0.30229	0.34983	0.75565
618	0.27184	0.16197	0.18299	0.35266	0.33659	0.29846	0.34387	0.75556
619	0.27869	0.16057	0.18093	0.35303	0.34544	0.29513	0.33869	0.75667
620	0.28574	0.15891	0.17891	0.35326	0.35454	0.29118	0.3336	0.75736
621	0.29323	0.15763	0.1768	0.3535	0.36421	0.28813	0.32829	0.75805
622	0.3011	0.15619	0.17472	0.35379	0.37438	0.2847	0.32306	0.75894
623	0.30901	0.15477	0.17278	0.35398	0.38459	0.28132	0.31818	0.7595
624	0.3174	0.15349	0.17082	0.35432	0.39543	0.27828	0.31325	0.76051
625	0.32609	0.15228	0.16887	0.35484	0.40665	0.27538	0.30836	0.76208
626	0.33499	0.15112	0.16706	0.3552	0.41815	0.27262	0.3038	0.76313
627	0.34432	0.14989	0.16537	0.35538	0.4302	0.26968	0.29956	0.76368
628	0.35398	0.14888	0.1639	0.3559	0.44268	0.26728	0.29585	0.76523
629	0.36387	0.14779	0.16219	0.35651	0.45545	0.26468	0.29156	0.76705
630	0.37346	0.14698	0.16048	0.35683	0.46783	0.26277	0.28725	0.76803
631	0.3829	0.1464	0.15864	0.35757	0.48003	0.26137	0.28262	0.77022
632	0.39263	0.14557	0.15684	0.35801	0.49259	0.2594	0.27809	0.77153
633	0.40322	0.14492	0.15564	0.35831	0.50627	0.25785	0.27509	0.77244
634	0.41434	0.14408	0.15438	0.3589	0.52063	0.25586	0.2719	0.77422
635	0.42609	0.14323	0.15303	0.35955	0.53581	0.25381	0.26853	0.77616
636	0.43799	0.14212	0.15172	0.36009	0.55118	0.25118	0.26523	0.77775
637	0.45029	0.14133	0.1505	0.36062	0.56706	0.2493	0.26216	0.77933
638	0.46302	0.14103	0.14918	0.36132	0.5835	0.24859	0.25885	0.78145
639	0.47591	0.14053	0.1478	0.36199	0.60015	0.2474	0.25536	0.78344
640	0.48957	0.13997	0.14628	0.36291	0.61779	0.24606	0.25155	0.78618
641	0.50381	0.13997	0.14541	0.36455	0.63619	0.24605	0.24934	0.79108
642	0.51709	0.1393	0.14428	0.3652	0.65334	0.24446	0.24651	0.79304
643	0.53065	0.13905	0.14313	0.36587	0.67085	0.24385	0.24362	0.79503
644	0.54413	0.13854	0.14209	0.3669	0.68826	0.24264	0.24101	0.79812
645	0.55732	0.13837	0.1409	0.36769	0.7053	0.24223	0.23801	0.80046
646	0.57098	0.13815	0.13999	0.36845	0.72294	0.24173	0.23572	0.80275
647	0.5839	0.13817	0.13915	0.36921	0.73963	0.24177	0.2336	0.80503
648	0.59687	0.13805	0.1383	0.37029	0.75638	0.24147	0.23148	0.80824
649	0.60979	0.13793	0.13753	0.37108	0.77306	0.24119	0.22954	0.81061
650	0.6225	0.13796	0.13686	0.37202	0.78948	0.24128	0.22784	0.81342
651	0.63494	0.13797	0.1361	0.37301	0.80555	0.24128	0.22594	0.81636
652	0.64665	0.13816	0.13541	0.37397	0.82067	0.24176	0.22419	0.81924
653	0.65855	0.13841	0.13449	0.37507	0.83604	0.24233	0.2219	0.82252
654	0.66915	0.13846	0.1337	0.37572	0.84973	0.24246	0.21991	0.82448
655	0.6843	0.13877	0.13507	0.37734	0.8693	0.2432	0.22334	0.82931
656	0.69231	0.13771	0.13462	0.37533	0.87964	0.24067	0.22223	0.82332
657	0.69982	0.1406	0.12938	0.37949	0.88934	0.24755	0.20903	0.83575
658	0.71159	0.13968	0.13224	0.37999	0.90454	0.24535	0.21624	0.83722
659	0.72141	0.13995	0.13203	0.38077	0.91723	0.24602	0.2157	0.83956
660	0.73014	0.14033	0.1318	0.38175	0.9285	0.24692	0.21514	0.8425
661	0.7387	0.14093	0.13152	0.3827	0.93956	0.24834	0.21442	0.84534
662	0.74592	0.14138	0.13121	0.38384	0.94888	0.24942	0.21363	0.84874
663	0.75289	0.1421	0.13094	0.3849	0.95788	0.25114	0.21296	0.8519
664	0.75951	0.14272	0.13079	0.38609	0.96643	0.25261	0.21258	0.85546
665	0.76548	0.14359	0.13078	0.38702	0.97414	0.25468	0.21255	0.85823
666	0.77019	0.14409	0.13051	0.38814	0.98023	0.25588	0.21188	0.86158
667	0.77511	0.1449	0.13039	0.38906	0.98658	0.25781	0.21157	0.86435
668	0.7788	0.14601	0.13059	0.39073	0.99135	0.26045	0.21209	0.86932
669	0.7799	0.14641	0.13017	0.39059	0.99277	0.2614	0.21103	0.8689
670	0.78215	0.14722	0.13015	0.39108	0.99567	0.26333	0.21098	0.87039
671	0.78476	0.14877	0.13069	0.39324	0.99904	0.26702	0.21234	0.87684
672	0.78549	0.14969	0.1307	0.39413	0.99999	0.26922	0.21237	0.87949
673	0.7855	0.15083	0.13091	0.39514	1	0.27193	0.21288	0.88252
674	0.78483	0.15214	0.13123	0.3962	0.99913	0.27506	0.2137	0.88566
675	0.78356	0.1533	0.13146	0.39737	0.99749	0.27782	0.21426	0.88917
676	0.78181	0.15464	0.13181	0.39846	0.99523	0.281	0.21516	0.89242
677	0.77882	0.15612	0.13232	0.39955	0.99137	0.28453	0.21643	0.89568
678	0.77613	0.15745	0.13277	0.40064	0.9879	0.2877	0.21758	0.89893
679	0.77229	0.15908	0.13313	0.40194	0.98294	0.29157	0.21848	0.90282
680	0.76775	0.16066	0.13368	0.4029	0.97708	0.29535	0.21986	0.90569
681	0.7628	0.16223	0.1343	0.40393	0.97068	0.2991	0.22141	0.90877
682	0.75715	0.16405	0.13494	0.40494	0.96338	0.30343	0.22301	0.91179
683	0.75126	0.16573	0.13554	0.40603	0.95578	0.30743	0.22454	0.91506
684	0.74501	0.16769	0.13632	0.40707	0.94771	0.31209	0.2265	0.91817
685	0.73824	0.16952	0.13712	0.40805	0.93896	0.31645	0.2285	0.92108
686	0.73098	0.17152	0.13782	0.40911	0.92959	0.32122	0.23026	0.92425
687	0.72327	0.17349	0.13872	0.4102	0.91963	0.32591	0.23252	0.92753
688	0.71545	0.17567	0.1397	0.41123	0.90953	0.3311	0.23499	0.93059
689	0.70703	0.17784	0.1406	0.41228	0.89865	0.33627	0.23725	0.93374
690	0.69851	0.18009	0.14169	0.41314	0.88765	0.34162	0.23999	0.93629
691	0.68979	0.18246	0.14275	0.41425	0.87639	0.34727	0.24267	0.93961
692	0.6808	0.18479	0.14389	0.4151	0.86478	0.35282	0.24554	0.94218
693	0.67181	0.18728	0.14498	0.41605	0.85316	0.35876	0.24827	0.945
694	0.66244	0.18976	0.14621	0.41698	0.84106	0.36467	0.25136	0.94777
695	0.65312	0.19235	0.1475	0.41774	0.82903	0.37084	0.25461	0.95006
696	0.64367	0.19498	0.14873	0.41866	0.81682	0.37709	0.2577	0.95281
697	0.63412	0.19771	0.15019	0.41977	0.80449	0.38361	0.26137	0.95613
698	0.62303	0.19973	0.15106	0.41932	0.79016	0.38842	0.26357	0.95477
699	0.61466	0.20346	0.15315	0.42145	0.77935	0.39731	0.26882	0.96113
700	0.60522	0.20629	0.15463	0.42235	0.76716	0.40404	0.27255	0.96383
701	0.59544	0.20914	0.1562	0.42308	0.75453	0.41083	0.2765	0.96601
702	0.58578	0.21218	0.15784	0.42371	0.74205	0.41809	0.28061	0.9679
703	0.57607	0.21529	0.15954	0.42434	0.72951	0.42549	0.2849	0.96976
704	0.56666	0.21845	0.16116	0.42505	0.71736	0.433	0.28897	0.97191
705	0.55732	0.22163	0.163	0.42577	0.7053	0.44058	0.29359	0.97406
706	0.54786	0.22489	0.16484	0.42648	0.69308	0.44836	0.29822	0.97616
707	0.53856	0.22831	0.16677	0.42701	0.68107	0.45651	0.30306	0.97776
708	0.52948	0.23165	0.16868	0.42764	0.66934	0.46445	0.30788	0.97964
709	0.5203	0.23514	0.17069	0.4283	0.65748	0.47277	0.31294	0.98162
710	0.51135	0.23874	0.1727	0.42888	0.64592	0.48134	0.318	0.98334
711	0.50246	0.24233	0.1748	0.4293	0.63444	0.48989	0.32328	0.98459
712	0.49382	0.24595	0.17689	0.43003	0.62328	0.49851	0.32853	0.98677
713	0.48495	0.24958	0.17928	0.43049	0.61183	0.50716	0.33455	0.98815
714	0.47647	0.25344	0.18146	0.43103	0.60088	0.51635	0.34003	0.98977
715	0.46825	0.25719	0.1838	0.43127	0.59026	0.52529	0.34592	0.9905
716	0.45994	0.26109	0.1862	0.43159	0.57953	0.53459	0.35195	0.99145
717	0.45193	0.26502	0.18855	0.43203	0.56918	0.54396	0.35785	0.99275
718	0.44367	0.26897	0.19118	0.4324	0.55851	0.55336	0.36448	0.99386
719	0.43593	0.27289	0.19377	0.43273	0.54852	0.56269	0.37097	0.99485
720	0.42831	0.27697	0.19627	0.43292	0.53868	0.57243	0.37726	0.99542
721	0.42072	0.28112	0.19903	0.43315	0.52887	0.58231	0.38421	0.99611
722	0.41333	0.28519	0.2017	0.43351	0.51933	0.59201	0.39094	0.99719
723	0.4062	0.28946	0.2045	0.43364	0.51012	0.60217	0.39797	0.99756
724	0.39888	0.29352	0.20724	0.43387	0.50067	0.61185	0.40487	0.99827
725	0.39189	0.29773	0.21026	0.43398	0.49164	0.62188	0.41245	0.99858
726	0.38451	0.30146	0.21277	0.43351	0.48211	0.63075	0.41877	0.99719
727	0.37768	0.3057	0.21572	0.43351	0.47328	0.64087	0.42618	0.99719
728	0.37175	0.31068	0.21933	0.43445	0.46563	0.65272	0.43527	1
729	0.36509	0.31483	0.22239	0.43414	0.45702	0.66261	0.44296	0.99906
730	0.35872	0.31907	0.22562	0.43425	0.4488	0.6727	0.45108	0.99938
731	0.35237	0.32338	0.22889	0.43399	0.4406	0.68298	0.45931	0.99862
732	0.34637	0.32762	0.23205	0.43405	0.43285	0.69307	0.46725	0.9988
733	0.34035	0.33182	0.23526	0.43397	0.42507	0.70307	0.47532	0.99855
734	0.33427	0.33618	0.23883	0.43361	0.41722	0.71347	0.4843	0.99748
735	0.3286	0.34038	0.24227	0.43362	0.4099	0.72348	0.49297	0.99752
736	0.32291	0.34486	0.24566	0.43335	0.40255	0.73413	0.50149	0.9967
737	0.31732	0.34902	0.24923	0.43304	0.39533	0.74406	0.51046	0.99576
738	0.31208	0.35334	0.25276	0.43288	0.38856	0.75434	0.51934	0.99531
739	0.30643	0.35743	0.25639	0.43253	0.38126	0.76408	0.52847	0.99425
740	0.30127	0.36176	0.26001	0.43219	0.3746	0.7744	0.53759	0.99323
741	0.29618	0.36572	0.2636	0.43168	0.36802	0.78385	0.5466	0.99172
742	0.29103	0.37001	0.26734	0.43131	0.36137	0.79406	0.556	0.99059
743	0.2861	0.37386	0.27118	0.43084	0.35501	0.80322	0.56566	0.98921
744	0.28113	0.37784	0.27491	0.43054	0.34859	0.81271	0.57505	0.98831
745	0.27637	0.38173	0.27872	0.42992	0.34244	0.82197	0.58463	0.98646
746	0.27185	0.38575	0.28257	0.42947	0.3366	0.83156	0.59432	0.9851
747	0.26717	0.38953	0.28655	0.42874	0.33056	0.84056	0.60433	0.98293
748	0.26264	0.39327	0.2903	0.42829	0.32471	0.84946	0.61376	0.98159
749	0.25819	0.39698	0.29421	0.42762	0.31896	0.8583	0.6236	0.97958
750	0.2537	0.4006	0.29819	0.42694	0.31316	0.86692	0.63361	0.97756
751	0.24939	0.40402	0.30213	0.42612	0.30759	0.87507	0.64352	0.97511
752	0.24534	0.4075	0.30603	0.42549	0.30236	0.88337	0.65332	0.97322
753	0.24113	0.41082	0.30997	0.42454	0.29692	0.89128	0.66321	0.97038
754	0.23698	0.41402	0.3139	0.42387	0.29156	0.89889	0.67311	0.96838
755	0.23257	0.41626	0.31707	0.42211	0.28587	0.90424	0.68107	0.96311
756	0.22931	0.42032	0.32201	0.42245	0.28166	0.91391	0.69351	0.96412
757	0.22521	0.42319	0.32581	0.4214	0.27636	0.92073	0.70306	0.96099
758	0.2216	0.42603	0.32981	0.42055	0.2717	0.92751	0.71314	0.95845
759	0.21789	0.42873	0.3336	0.41962	0.26691	0.93393	0.72267	0.95567
760	0.21412	0.43135	0.33759	0.41854	0.26204	0.94017	0.7327	0.95245
761	0.21062	0.43376	0.34136	0.41781	0.25752	0.94593	0.74218	0.95027
762	0.20702	0.43629	0.34525	0.41687	0.25287	0.95196	0.75195	0.94746
763	0.20344	0.43845	0.34913	0.41579	0.24825	0.95708	0.76173	0.94422
764	0.20006	0.44038	0.35301	0.41468	0.24388	0.9617	0.77148	0.94091
765	0.19668	0.44244	0.35673	0.41361	0.23952	0.9666	0.78083	0.93772
766	0.19347	0.44436	0.36025	0.41275	0.23537	0.97118	0.78969	0.93513
767	0.19019	0.44614	0.36402	0.41161	0.23113	0.97541	0.79916	0.93172
768	0.18694	0.44771	0.36758	0.41027	0.22694	0.97916	0.80813	0.92774
769	0.1838	0.44919	0.37123	0.40917	0.22288	0.98269	0.81729	0.92444
770	0.18071	0.45045	0.37476	0.40794	0.21889	0.98568	0.82617	0.92076
771	0.17766	0.45156	0.37833	0.4068	0.21495	0.98831	0.83514	0.91736
772	0.17462	0.45283	0.38177	0.40556	0.21102	0.99135	0.8438	0.91365
773	0.17174	0.45366	0.38523	0.40444	0.2073	0.99334	0.85251	0.91032
774	0.16889	0.45455	0.3884	0.40315	0.20362	0.99544	0.86049	0.90644
775	0.16604	0.45526	0.39156	0.40191	0.19994	0.99715	0.86843	0.90273
776	0.16335	0.45579	0.3947	0.40068	0.19647	0.99841	0.87631	0.89906
777	0.16052	0.45631	0.39783	0.39914	0.19281	0.99965	0.8842	0.89448
778	0.1577	0.45639	0.40087	0.39796	0.18917	0.99984	0.89183	0.89093
779	0.15502	0.45646	0.40367	0.39649	0.18571	1	0.89889	0.88655
780	0.15252	0.45646	0.40665	0.39516	0.18248	1	0.90638	0.88257
781	0.1499	0.45619	0.40934	0.39367	0.1791	0.99936	0.91315	0.87811
782	0.14738	0.45609	0.41206	0.39234	0.17584	0.99911	0.91998	0.87413
783	0.14457	0.45434	0.41344	0.3898	0.17221	0.99494	0.92345	0.86655
784	0.14285	0.45533	0.41735	0.38989	0.16999	0.99731	0.9333	0.86682
785	0.14022	0.45438	0.41928	0.38823	0.1666	0.99504	0.93815	0.86185
786	0.13784	0.4538	0.42152	0.3869	0.16352	0.99365	0.94378	0.85789
787	0.13547	0.45264	0.42373	0.38524	0.16046	0.99089	0.94933	0.85293
788	0.13319	0.45168	0.42572	0.3838	0.15752	0.98862	0.95435	0.84863
789	0.13106	0.45055	0.42779	0.38229	0.15477	0.98592	0.95954	0.8441
790	0.12886	0.4493	0.42966	0.38076	0.15192	0.98295	0.96425	0.83954
791	0.12673	0.44795	0.43129	0.3793	0.14917	0.97973	0.96834	0.83518
792	0.12462	0.44641	0.43297	0.37783	0.14645	0.97606	0.97257	0.83077
793	0.12245	0.44491	0.43447	0.37622	0.14364	0.97248	0.97635	0.82598
794	0.12035	0.44311	0.43591	0.37468	0.14093	0.9682	0.97997	0.82138
795	0.11845	0.44132	0.43719	0.37312	0.13848	0.96394	0.98319	0.8167
796	0.11649	0.4395	0.43827	0.37168	0.13595	0.9596	0.9859	0.81239
797	0.11452	0.43742	0.43932	0.37019	0.1334	0.95463	0.98854	0.80796
798	0.11266	0.43541	0.44022	0.36864	0.131	0.94986	0.9908	0.80332
799	0.1108	0.43333	0.44109	0.36701	0.1286	0.94491	0.993	0.79844
800	0.10899	0.43111	0.44189	0.3654	0.12626	0.9396	0.99501	0.79364
801	0.10717	0.42858	0.44235	0.36386	0.12391	0.93359	0.99617	0.78903
802	0.10534	0.42627	0.44305	0.36226	0.12155	0.92807	0.99793	0.78425
803	0.10364	0.42383	0.44345	0.36066	0.11935	0.92227	0.99893	0.77947
804	0.10188	0.4211	0.4437	0.35913	0.11708	0.91577	0.99955	0.77491
805	0.10027	0.41852	0.44387	0.35737	0.115	0.90962	1	0.76965
806	0.09854	0.41579	0.44384	0.35563	0.11277	0.90311	0.99992	0.76444
807	0.09691	0.41318	0.44387	0.35433	0.11066	0.89689	0.99998	0.76054
808	0.09531	0.41038	0.44364	0.35261	0.10859	0.89023	0.99942	0.75539
809	0.09374	0.40763	0.44339	0.35097	0.10657	0.88368	0.99878	0.75051
810	0.09228	0.40439	0.44259	0.34917	0.10468	0.87596	0.99677	0.74512
811	0.09058	0.4009	0.44162	0.34702	0.10248	0.86764	0.99433	0.7387
812	0.08935	0.39863	0.44229	0.34639	0.1009	0.86223	0.99601	0.73682
813	0.08787	0.39537	0.44121	0.3444	0.09898	0.85447	0.9933	0.73087
814	0.08645	0.39244	0.44047	0.34277	0.09715	0.84749	0.99143	0.726
815	0.08512	0.38914	0.43952	0.34136	0.09543	0.83962	0.98906	0.72177
816	0.08367	0.38617	0.43849	0.33959	0.09356	0.83256	0.98646	0.71648
817	0.08233	0.38285	0.43749	0.33784	0.09183	0.82464	0.98394	0.71127
818	0.08103	0.37948	0.43621	0.33617	0.09014	0.81661	0.98072	0.70626
819	0.07972	0.37611	0.43477	0.33458	0.08845	0.80858	0.9771	0.70153
820	0.07834	0.37287	0.43346	0.33294	0.08668	0.80086	0.9738	0.69661
821	0.07717	0.36961	0.43228	0.33122	0.08516	0.7931	0.97084	0.69149
822	0.07589	0.36637	0.43058	0.32967	0.08352	0.78538	0.96656	0.68685
823	0.07474	0.36295	0.42904	0.32786	0.08202	0.77725	0.96268	0.68144
824	0.0735	0.35942	0.42716	0.32613	0.08043	0.76883	0.95796	0.67627
825	0.07243	0.35595	0.42539	0.32459	0.07904	0.76057	0.95352	0.67166
826	0.07123	0.35255	0.42355	0.32286	0.07749	0.75246	0.94888	0.66651
827	0.07009	0.34927	0.42156	0.32128	0.07602	0.74465	0.94389	0.66178
828	0.06892	0.34562	0.41942	0.3197	0.0745	0.73596	0.93851	0.65707
829	0.06792	0.34229	0.41719	0.31813	0.07322	0.72803	0.93288	0.65236
830	0.06689	0.33883	0.4151	0.31654	0.07188	0.71978	0.92763	0.6476
831	0.06585	0.33533	0.41289	0.3148	0.07055	0.71145	0.92207	0.64241
832	0.06477	0.33192	0.41048	0.31322	0.06916	0.70332	0.91601	0.63769
833	0.06376	0.32865	0.40823	0.31164	0.06784	0.69553	0.91035	0.63298
834	0.06284	0.32505	0.40587	0.30998	0.06665	0.68695	0.90442	0.628
835	0.06192	0.32162	0.4035	0.30835	0.06547	0.67879	0.89845	0.62313
836	0.06095	0.31815	0.40081	0.30672	0.06421	0.67051	0.8917	0.61828
837	0.0601	0.31495	0.39839	0.30512	0.06312	0.66289	0.88559	0.61349
838	0.05908	0.31067	0.39484	0.30266	0.0618	0.65269	0.87667	0.60613
839	0.05828	0.30796	0.39274	0.30169	0.06077	0.64624	0.87139	0.60322
840	0.05737	0.30489	0.39036	0.30017	0.05959	0.63892	0.8654	0.5987
841	0.05658	0.30133	0.38755	0.29851	0.05857	0.63044	0.85834	0.59373
842	0.05574	0.29805	0.38473	0.29693	0.05748	0.62264	0.85126	0.58901
843	0.05489	0.29461	0.38175	0.29515	0.0564	0.61443	0.84376	0.58367
844	0.05411	0.29142	0.37899	0.29364	0.05537	0.60684	0.83681	0.57916
845	0.05331	0.28794	0.37601	0.29215	0.05435	0.59856	0.82932	0.57473
846	0.05242	0.28456	0.37297	0.29043	0.05319	0.5905	0.82168	0.56957
847	0.05182	0.28166	0.37009	0.28878	0.05243	0.5836	0.81444	0.56465
848	0.05101	0.27829	0.3672	0.28724	0.05138	0.57556	0.80716	0.56003
849	0.05024	0.27504	0.36424	0.28563	0.05039	0.56783	0.79971	0.55523
850	0.04961	0.27193	0.36111	0.28422	0.04957	0.56042	0.79184	0.55101
851	0.0489	0.2689	0.35812	0.28248	0.04865	0.5532	0.78432	0.54583
852	0.04822	0.26566	0.35498	0.28087	0.04778	0.54548	0.77643	0.54101
853	0.04752	0.26276	0.35207	0.27925	0.04687	0.53858	0.76911	0.53617
854	0.04687	0.25945	0.34902	0.27774	0.04603	0.53068	0.76143	0.53166
855	0.04622	0.25651	0.34573	0.27615	0.04519	0.52368	0.75315	0.52689
856	0.04567	0.25354	0.34258	0.27471	0.04448	0.51661	0.74525	0.52261
857	0.04503	0.25039	0.33961	0.2731	0.04366	0.50909	0.73778	0.51778
858	0.0445	0.24746	0.33631	0.27165	0.04297	0.50212	0.72947	0.51346
859	0.04395	0.24458	0.33338	0.27013	0.04226	0.49525	0.7221	0.50892
860	0.04329	0.24174	0.33034	0.26864	0.0414	0.48849	0.71445	0.50445
861	0.04273	0.23888	0.32703	0.26716	0.04069	0.48167	0.70613	0.50005
862	0.0422	0.23606	0.32394	0.26547	0.04	0.47496	0.69835	0.49497
863	0.04166	0.23325	0.32097	0.26406	0.03931	0.46827	0.6909	0.49077
864	0.04113	0.23035	0.3177	0.26271	0.03861	0.46135	0.68267	0.48673
865	0.04049	0.22762	0.31444	0.26091	0.0378	0.45487	0.67446	0.48136
866	0.03991	0.22453	0.31096	0.25917	0.03704	0.4475	0.6657	0.47614
867	0.03947	0.22238	0.30855	0.25839	0.03647	0.44238	0.65966	0.47382
868	0.03906	0.21989	0.30529	0.25674	0.03595	0.43644	0.65145	0.4689
869	0.03858	0.21727	0.30241	0.25523	0.03533	0.43019	0.64422	0.46439
870	0.03812	0.21482	0.2993	0.25402	0.03473	0.42436	0.6364	0.46078
871	0.03759	0.21218	0.29617	0.25245	0.03404	0.41806	0.62852	0.45607
872	0.03711	0.20953	0.29309	0.25093	0.03343	0.41175	0.62078	0.45152
873	0.03671	0.2071	0.28998	0.2496	0.03291	0.40598	0.61295	0.44754
874	0.03612	0.20458	0.28712	0.24819	0.03214	0.39996	0.60576	0.44333
875	0.03586	0.20207	0.2839	0.24685	0.03182	0.39398	0.59765	0.43933
876	0.03536	0.19962	0.28106	0.24543	0.03116	0.38816	0.59053	0.43509
877	0.03499	0.1973	0.27805	0.24391	0.03069	0.38262	0.58294	0.43056
878	0.03454	0.19499	0.27527	0.24261	0.0301	0.37713	0.57596	0.42667
879	0.0342	0.19269	0.27238	0.24121	0.02967	0.37165	0.56868	0.42248
880	0.03373	0.19029	0.26956	0.24029	0.02906	0.36592	0.56158	0.41974
881	0.03338	0.18806	0.26661	0.23889	0.0286	0.36061	0.55419	0.41556
882	0.033	0.18587	0.26364	0.23753	0.02811	0.35539	0.54672	0.41148
883	0.03269	0.18352	0.26083	0.23616	0.02772	0.34979	0.53965	0.40739
884	0.03229	0.18145	0.25782	0.23488	0.0272	0.34488	0.53206	0.40356
885	0.03195	0.17908	0.25499	0.2335	0.02676	0.33923	0.52495	0.39945
886	0.03156	0.17706	0.25226	0.2323	0.02625	0.33442	0.51808	0.39586
887	0.03125	0.17503	0.2495	0.23095	0.02585	0.32958	0.51115	0.39183
888	0.03092	0.17276	0.24678	0.22975	0.02542	0.32417	0.5043	0.38823
889	0.03046	0.17075	0.24406	0.22846	0.02483	0.31938	0.49747	0.38439
890	0.03023	0.16873	0.24141	0.22711	0.02454	0.31457	0.49079	0.38033
891	0.02999	0.16689	0.23874	0.2259	0.02423	0.31018	0.48409	0.37672
892	0.0297	0.16495	0.23614	0.22463	0.02386	0.30557	0.47755	0.37293
893	0.02928	0.16291	0.23346	0.2232	0.02331	0.3007	0.4708	0.36866
894	0.02903	0.16099	0.2309	0.22207	0.02299	0.29614	0.46435	0.36528
895	0.02867	0.15906	0.22825	0.22077	0.02252	0.29153	0.4577	0.36138
896	0.02846	0.15741	0.22561	0.21949	0.02225	0.28759	0.45105	0.35757
897	0.02825	0.15547	0.22315	0.21841	0.02198	0.28298	0.44488	0.35434
898	0.02794	0.15364	0.22071	0.21719	0.02158	0.27862	0.43873	0.35069
899	0.02765	0.15178	0.2184	0.21606	0.0212	0.27419	0.43292	0.34733
900	0.02739	0.15005	0.21586	0.21483	0.02086	0.27008	0.42654	0.34364
901	0.02707	0.14838	0.21339	0.21359	0.02045	0.26608	0.42033	0.33992
902	0.02684	0.14653	0.21096	0.21245	0.02016	0.2617	0.41421	0.33654
903	0.0266	0.14491	0.20857	0.21119	0.01985	0.25783	0.4082	0.33276
904	0.02626	0.14313	0.20623	0.20999	0.01941	0.25358	0.40231	0.32919
905	0.02607	0.14151	0.20378	0.20903	0.01917	0.24973	0.39614	0.32632
906	0.0258	0.13997	0.20151	0.20782	0.01882	0.24606	0.39045	0.3227
907	0.02563	0.13829	0.19916	0.20667	0.0186	0.24206	0.38453	0.31925
908	0.02541	0.13683	0.19701	0.20556	0.01832	0.23857	0.37913	0.31595
909	0.0252	0.13519	0.19474	0.20426	0.01804	0.23466	0.37342	0.31205
910	0.02489	0.13377	0.19265	0.20336	0.01765	0.23128	0.36815	0.30937
911	0.02468	0.1321	0.19044	0.2023	0.01738	0.22731	0.3626	0.30619
912	0.02448	0.13058	0.1884	0.20125	0.01711	0.22369	0.35749	0.30306
913	0.0243	0.12914	0.18613	0.20011	0.01688	0.22025	0.35177	0.29965
914	0.02417	0.12779	0.184	0.19892	0.01672	0.21704	0.34641	0.2961
915	0.02393	0.12628	0.18217	0.19796	0.01641	0.21343	0.3418	0.29322
916	0.02368	0.12485	0.17997	0.19677	0.01608	0.21003	0.33627	0.28968
917	0.02343	0.12343	0.17784	0.19585	0.01576	0.20666	0.33091	0.28693
918	0.02328	0.12209	0.17603	0.19497	0.01557	0.20347	0.32637	0.28428
919	0.02307	0.12079	0.17401	0.1938	0.0153	0.20036	0.32127	0.2808
920	0.02308	0.11947	0.17221	0.19282	0.0153	0.19723	0.31676	0.27787
921	0.02275	0.11821	0.17022	0.19188	0.01488	0.19423	0.31175	0.27504
922	0.02263	0.11672	0.1682	0.19074	0.01473	0.19068	0.30667	0.27165
923	0.0225	0.11555	0.16639	0.18988	0.01455	0.18787	0.30211	0.26908
924	0.02222	0.11433	0.16462	0.18908	0.0142	0.18499	0.29767	0.26668
925	0.02208	0.11311	0.16268	0.18798	0.01401	0.18207	0.29279	0.2634
926	0.02189	0.11193	0.161	0.18705	0.01377	0.17927	0.28855	0.26061
927	0.02165	0.11063	0.15921	0.1862	0.01345	0.17616	0.28406	0.25809
928	0.02164	0.10952	0.15732	0.18535	0.01344	0.17351	0.27931	0.25554
929	0.02153	0.10836	0.15555	0.18434	0.0133	0.17075	0.27486	0.25253
930	0.02136	0.10702	0.15387	0.18335	0.01308	0.16756	0.27063	0.24956
931	0.0212	0.10599	0.15224	0.18233	0.01288	0.16512	0.26652	0.24652
932	0.02107	0.10489	0.15062	0.1816	0.01271	0.16248	0.26246	0.24434
933	0.02087	0.10383	0.14894	0.18084	0.01245	0.15997	0.25824	0.24205
934	0.02073	0.10263	0.14722	0.17975	0.01227	0.1571	0.25392	0.2388
935	0.02068	0.10153	0.14574	0.17906	0.0122	0.15447	0.25019	0.23673
936	0.0206	0.1005	0.14403	0.17823	0.0121	0.15204	0.24588	0.23427
937	0.02032	0.09947	0.14245	0.1775	0.01173	0.14958	0.24191	0.23207
938	0.02031	0.09843	0.14115	0.17658	0.01172	0.14711	0.23864	0.22934
939	0.02009	0.09761	0.13953	0.17574	0.01144	0.14515	0.23457	0.22683
940	0.02004	0.09662	0.13803	0.17502	0.01137	0.14279	0.23079	0.22467
941	0.01968	0.09562	0.13649	0.17426	0.01092	0.1404	0.22692	0.22239
942	0.01965	0.09464	0.1349	0.1734	0.01088	0.13808	0.22292	0.21984
943	0.01978	0.09361	0.13357	0.17264	0.01104	0.13562	0.21958	0.21754
944	0.01963	0.09256	0.13213	0.172	0.01085	0.13312	0.21595	0.21565
945	0.0195	0.09161	0.13091	0.17122	0.01068	0.13085	0.21288	0.21333
946	0.01936	0.09063	0.12913	0.17034	0.0105	0.12851	0.2084	0.2107
947	0.01939	0.08999	0.12794	0.16951	0.01054	0.12699	0.20541	0.2082
948	0.01918	0.0891	0.12673	0.16893	0.01027	0.12487	0.20238	0.20647
949	0.01903	0.08809	0.12516	0.16813	0.01008	0.12246	0.19842	0.20408
950	0.0189	0.08703	0.12383	0.16741	0.00991	0.11995	0.19509	0.20192
951	0.01906	0.08661	0.12272	0.16687	0.01011	0.11895	0.19229	0.20031
952	0.01867	0.08573	0.12126	0.16608	0.00961	0.11686	0.18861	0.19794
953	0.01894	0.08476	0.11997	0.16577	0.00996	0.11453	0.18537	0.19702
954	0.0186	0.08425	0.11874	0.16507	0.00952	0.11333	0.18228	0.19493
955	0.0187	0.08322	0.11752	0.16456	0.00965	0.11088	0.1792	0.19339
956	0.01885	0.08251	0.11646	0.16382	0.00984	0.10918	0.17654	0.1912
957	0.0185	0.08189	0.11508	0.16344	0.00939	0.10771	0.17306	0.19006
958	0.01844	0.08115	0.11409	0.1625	0.00931	0.10594	0.17059	0.18724
959	0.01856	0.08019	0.11277	0.16214	0.00946	0.10366	0.16727	0.18618
960	0.0184	0.07955	0.11173	0.16137	0.00926	0.10212	0.16464	0.18386
961	0.01823	0.07886	0.11046	0.16104	0.00904	0.10047	0.16146	0.18288
962	0.01847	0.07801	0.10943	0.15998	0.00935	0.09845	0.15887	0.17971
963	0.01827	0.07724	0.10823	0.15928	0.0091	0.09662	0.15584	0.17763
964	0.01813	0.07652	0.10712	0.15863	0.00891	0.09492	0.15305	0.17567
965	0.01817	0.07584	0.10599	0.15804	0.00897	0.0933	0.15022	0.17393
966	0.01802	0.07513	0.10504	0.15701	0.00877	0.0916	0.14783	0.17085
967	0.01793	0.07448	0.10408	0.15599	0.00865	0.09004	0.14541	0.16779
968	0.01751	0.07385	0.10306	0.15519	0.00811	0.08855	0.14285	0.16539
969	0.01753	0.07315	0.10202	0.15442	0.00814	0.08688	0.14023	0.16311
970	0.01737	0.07274	0.10093	0.15383	0.00793	0.08591	0.13749	0.16134
971	0.01719	0.07157	0.09981	0.15285	0.0077	0.08311	0.13466	0.1584
972	0.01726	0.07085	0.09881	0.15207	0.00779	0.08141	0.13215	0.15609
973	0.0171	0.07057	0.09807	0.15128	0.00759	0.08073	0.13029	0.15371
974	0.01715	0.0696	0.09694	0.15056	0.00765	0.07842	0.12744	0.15157
975	0.01699	0.06929	0.09583	0.14981	0.00744	0.07768	0.12467	0.14932
976	0.01677	0.06873	0.09507	0.14901	0.00715	0.07635	0.12276	0.14695
977	0.01679	0.06809	0.09404	0.14827	0.00718	0.07483	0.12016	0.14473
978	0.01666	0.06747	0.09325	0.14742	0.00702	0.07334	0.11817	0.14218
979	0.01637	0.06678	0.09216	0.14647	0.00664	0.0717	0.11544	0.13934
980	0.01646	0.06619	0.09145	0.14561	0.00675	0.0703	0.11364	0.13677
981	0.01625	0.0655	0.09051	0.14483	0.00648	0.06866	0.11127	0.13443
982	0.01618	0.06502	0.08964	0.14401	0.00639	0.06752	0.10908	0.13198
983	0.01587	0.0644	0.08886	0.14302	0.00599	0.06603	0.10712	0.12903
984	0.01583	0.06417	0.0879	0.14274	0.00594	0.06549	0.10471	0.1282
985	0.01628	0.0635	0.08711	0.14153	0.00652	0.0639	0.10272	0.12459
986	0.01574	0.06287	0.08646	0.14093	0.00583	0.0624	0.10109	0.12279
987	0.01583	0.06242	0.0855	0.14009	0.00594	0.06131	0.09869	0.12027
988	0.01586	0.06205	0.08461	0.13923	0.00598	0.06043	0.09643	0.1177
989	0.0156	0.06098	0.08394	0.13882	0.00564	0.0579	0.09476	0.11647
990	0.01542	0.06077	0.08313	0.13776	0.00541	0.0574	0.09271	0.11333
991	0.01521	0.06	0.08209	0.13676	0.00514	0.05555	0.09009	0.11032
992	0.01528	0.05995	0.08142	0.13643	0.00524	0.05544	0.08842	0.10934
993	0.01471	0.05936	0.08072	0.13556	0.0045	0.05402	0.08666	0.10673
994	0.01482	0.05857	0.07966	0.13477	0.00464	0.05215	0.084	0.10439
995	0.01473	0.05843	0.07931	0.13436	0.00452	0.0518	0.08312	0.10317
996	0.01469	0.05774	0.0786	0.1338	0.00446	0.05017	0.08132	0.10147
997	0.01545	0.05746	0.07842	0.13229	0.00545	0.04949	0.08087	0.09697
998	0.0145	0.05663	0.07744	0.13207	0.00422	0.04752	0.07841	0.09632
999	0.01454	0.05668	0.0767	0.13145	0.00427	0.04763	0.07655	0.09447
1000	0.01471	0.05564	0.07598	0.13082	0.00449	0.04516	0.07474	0.09256
1001	0.01435	0.05522	0.07563	0.12982	0.00403	0.04416	0.07384	0.08959
1002	0.01443	0.05501	0.07473	0.12979	0.00413	0.04367	0.07159	0.08951
1003	0.01461	0.05508	0.07373	0.12899	0.00437	0.04382	0.06908	0.08709
1004	0.01414	0.05475	0.07306	0.12835	0.00376	0.04305	0.06739	0.08518
1005	0.01383	0.05399	0.07292	0.12762	0.00336	0.04123	0.06703	0.083
1006	0.0141	0.0531	0.07213	0.12728	0.0037	0.03911	0.06505	0.08201
1007	0.01375	0.05288	0.07165	0.12615	0.00325	0.03859	0.06384	0.07863
1008	0.01421	0.05305	0.07107	0.12566	0.00385	0.039	0.06239	0.07714
1009	0.01369	0.05182	0.06994	0.12521	0.00318	0.03606	0.05955	0.0758
1010	0.01344	0.05169	0.06957	0.12489	0.00286	0.03576	0.05861	0.07484
1011	0.01382	0.05102	0.06926	0.12464	0.00335	0.03417	0.05785	0.07411
1012	0.0139	0.05144	0.0687	0.12333	0.00344	0.03517	0.05643	0.0702
1013	0.01399	0.05062	0.06812	0.12302	0.00357	0.03322	0.05497	0.06926
1014	0.01355	0.05045	0.06806	0.12335	0.003	0.03281	0.05482	0.07025
1015	0.01365	0.04977	0.06726	0.12204	0.00313	0.03119	0.05281	0.06634
1016	0.01303	0.04999	0.06689	0.12145	0.00233	0.0317	0.05188	0.06458
1017	0.01345	0.04932	0.06652	0.12173	0.00287	0.03012	0.05096	0.0654
1018	0.01351	0.04914	0.06449	0.12046	0.00295	0.02968	0.04584	0.0616
1019	0.01317	0.04871	0.06414	0.12028	0.00251	0.02865	0.04497	0.06108
1020	0.01305	0.0484	0.06385	0.11968	0.00235	0.02793	0.04422	0.0593
1021	0.01365	0.04827	0.06316	0.11922	0.00312	0.0276	0.04249	0.0579
1022	0.01354	0.04755	0.06339	0.11847	0.00298	0.0259	0.04308	0.05565
1023	0.01305	0.04714	0.06278	0.11885	0.00235	0.02492	0.04154	0.0568
1024	0.01343	0.0464	0.06233	0.1183	0.00284	0.02316	0.0404	0.05516
1025	0.01284	0.04661	0.06199	0.11722	0.00208	0.02364	0.03954	0.05192
1026	0.01291	0.04687	0.06099	0.11659	0.00217	0.02428	0.03704	0.05004
1027	0.01296	0.04671	0.06061	0.11658	0.00223	0.02389	0.03608	0.05
1028	0.01261	0.04592	0.06048	0.11636	0.00178	0.02201	0.03576	0.04935
1029	0.01317	0.04534	0.06053	0.11584	0.00251	0.02064	0.03588	0.04779
1030	0.01275	0.04532	0.05934	0.11515	0.00197	0.02058	0.03288	0.04574
1031	0.0129	0.04502	0.05934	0.11488	0.00216	0.01986	0.03288	0.04495
1032	0.01236	0.04483	0.05876	0.11363	0.00146	0.01941	0.03143	0.04121
1033	0.01215	0.04372	0.05831	0.11405	0.00119	0.01676	0.03029	0.04246
1034	0.01247	0.04438	0.05812	0.11257	0.00161	0.01835	0.02982	0.03803
1035	0.01291	0.04351	0.05763	0.11292	0.00217	0.01628	0.02859	0.03907
1036	0.01211	0.04372	0.0569	0.11318	0.00114	0.01676	0.02674	0.03986
1037	0.01234	0.04332	0.05605	0.11247	0.00143	0.01582	0.0246	0.03772
1038	0.01332	0.04312	0.05647	0.11189	0.00269	0.01533	0.02566	0.03601
1039	0.01309	0.04265	0.05619	0.11184	0.0024	0.01421	0.02497	0.03586
1040	0.01277	0.04279	0.05566	0.11032	0.00199	0.01456	0.02364	0.0313
1041	0.01239	0.04224	0.05436	0.11027	0.0015	0.01324	0.02036	0.03116
1042	0.01284	0.04211	0.05554	0.11005	0.00208	0.01294	0.02332	0.03049
1043	0.01289	0.04255	0.0546	0.10928	0.00214	0.01399	0.02096	0.02819
1044	0.01217	0.04246	0.05405	0.11048	0.00122	0.01376	0.01958	0.03179
1045	0.01221	0.04154	0.05391	0.10952	0.00126	0.01157	0.01923	0.02891
1046	0.01302	0.04207	0.0525	0.10954	0.00231	0.01284	0.01567	0.02898
1047	0.0127	0.04107	0.05304	0.10927	0.0019	0.01046	0.01704	0.02817
1048	0.01172	0.04047	0.05383	0.10846	0.000636729	0.00902	0.01904	0.02575
1049	0.01267	0.04133	0.05378	0.10804	0.00186	0.01109	0.0189	0.0245
1050	0.01227	0.04184	0.05189	0.10802	0.00134	0.01229	0.01414	0.02443
1051	0.01349	0.04061	0.0524	0.10764	0.00292	0.00935	0.01543	0.0233
1052	0.01222	0.04056	0.05111	0.10812	0.00128	0.00925	0.01219	0.02472
1053	0.01333	0.04099	0.05174	0.10683	0.00271	0.01027	0.01378	0.02087
1054	0.01132	0.04027	0.05186	0.10658	0.000111072	0.00856	0.01407	0.02012
1055	0.01296	0.04094	0.05128	0.10614	0.00223	0.01015	0.01261	0.01882
1056	0.01338	0.04046	0.05074	0.10665	0.00278	0.00901	0.01126	0.02034
1057	0.0121	0.03842	0.05102	0.10659	0.00112	0.00415	0.01196	0.02017
1058	0.01392	0.04034	0.0505	0.10455	0.00347	0.00872	0.01066	0.01407
1059	0.01324	0.03894	0.04963	0.10413	0.00259	0.00539	0.00847	0.01281
1060	0.01275	0.03916	0.04929	0.10612	0.00197	0.0059	0.0076	0.01875
1061	0.01268	0.04056	0.05089	0.10662	0.00187	0.00924	0.01162	0.02024
1062	0.01349	0.03816	0.05047	0.10425	0.00292	0.00352	0.01057	0.01317
1063	0.01254	0.03931	0.04838	0.10525	0.00169	0.00628	0.00532	0.01617
1064	0.01231	0.03877	0.04848	0.1061	0.00139	0.00498	0.00557	0.01869
1065	0.01335	0.04007	0.04911	0.10472	0.00274	0.00808	0.00716	0.01457
1066	0.0134	0.0383	0.04626	0.10571	0.0028	0.00387	0	0.01754
1067	0.01123	0.0373	0.04954	0.10271	0	0.00147	0.00825	0.00856
1068	0.01186	0.0388	0.04852	0.10445	0.000811087	0.00506	0.00567	0.01376
1069	0.01235	0.03668	0.05039	0.10379	0.00144	0	0.01038	0.01178
1070	0.01247	0.04018	0.04764	0.10257	0.0016	0.00834	0.00346	0.00814
1071	0.01491	0.03887	0.04726	0.10376	0.00475	0.00521	0.00251	0.01169
1072	0.01609	0.03974	0.04866	0.10299	0.00627	0.00729	0.00602	0.00939
1073	0.01508	0.0393	0.04824	0.10406	0.00498	0.00624	0.00497	0.01259
1074	0.0114	0.0398	0.04674	0.10292	0.000214395	0.00744	0.0012	0.00921
1075	0.01471	0.03912	0.04983	0.10436	0.00449	0.00582	0.00898	0.01349
1076	0.01632	0.03709	0.04646	0.10244	0.00657	0.000976891	0.000500091	0.00776
1077	0.01514	0.03976	0.04704	0.10419	0.00505	0.00734	0.00196	0.013
1078	0.01597	0.04028	0.04703	0.10474	0.00612	0.00856	0.00192	0.01462
1079	0.01518	0.03849	0.04632	0.09984	0.0051	0.00432	0.000146309	0
1080	0.01291	0.03864	0.04644	0.10155	0.00217	0.00466	0.000430534	0.0051
1081	0.01545	0.03917	0.04644	0.10429	0.00545	0.00592	0.000449722	0.01327
1082	0.01562	0.03813	0.04809	0.10322	0.00567	0.00346	0.00458	0.01008
1083	0.01668	0.03773	0.0467	0.10207	0.00704	0.00251	0.00109	0.00665
1084	0.01341	0.04197	0.04674	0.10014	0.00281	0.01261	0.0012	0.00087356
1085	0.01616	0.04016	0.04723	0.10255	0.00637	0.00828	0.00243	0.0081
1086	0.01895	0.04214	0.04777	0.10288	0.00997	0.013	0.00379	0.00908
1087	0.01565	0.03869	0.04908	0.10259	0.0057	0.00479	0.00709	0.00819
1088	0.01704	0.03768	0.04897	0.10102	0.00751	0.00239	0.0068	0.00351
1089	0.01309	0.04048	0.04796	0.10402	0.0024	0.00906	0.00427	0.01248
1090	0.01875	0.04493	0.05096	0.10601	0.00972	0.01964	0.01181	0.01843
1091	0.01758	0.04283	0.048	0.10258	0.0082	0.01465	0.00437	0.00817
1092	0.01771	0.04209	0.04953	0.10716	0.00837	0.0129	0.00821	0.02186
1093	0.01799	0.0391	0.0489	0.10357	0.00873	0.00577	0.00663	0.01114
1094	0.01962	0.04379	0.04878	0.10507	0.01084	0.01693	0.00633	0.01562
1095	0.02039	0.04358	0.05033	0.10352	0.01183	0.01643	0.01022	0.01099
1096	0.01782	0.04505	0.05149	0.10822	0.00852	0.01995	0.01315	0.02504
1097	0.02277	0.04579	0.05174	0.10331	0.0149	0.0217	0.01377	0.01037
1098	0.02217	0.04897	0.05161	0.11119	0.01413	0.02927	0.01345	0.03392
1099	0.02543	0.05153	0.05294	0.11649	0.01833	0.03537	0.01678	0.04974
1100	--	0.05867	0.06196	0.12035	--	0.05239	0.03948	0.06127

## Sheet: Fig 2b-d
	Unpol_exp	Parallel_exp	Perpen_exp		Unpol_simul	Parallel_simul	Perpen_simul
450.987	0.88235	0.26316	0.91304	902.256	0	0	0
451.196	0.88235	0.25731	0.89855	895.522	0.00113	0.000992393	0.000586046
451.404	0.88235	0.24912	0.8913	888.889	0.00215	0.00199	0.000762707
451.612	0.87815	0.2406	0.88509	882.353	0.0034	0.00325	0.000736767
451.82	0.87908	0.23197	0.88164	875.912	0.00478	0.00455	0.00112
452.028	0.87433	0.22169	0.87549	869.565	0.00611	0.00585	0.0013
452.236	0.86652	0.21457	0.87458	863.309	0.00807	0.00784	0.00123
452.445	0.86078	0.20936	0.87391	857.143	0.01001	0.00979	0.00132
452.653	0.85813	0.20743	0.87596	851.064	0.0127	0.01239	0.00177
452.861	0.85449	0.20683	0.87872	845.07	0.01558	0.01521	0.00219
453.069	0.85434	0.20635	0.88095	839.161	0.01884	0.01845	0.00238
453.277	0.85422	0.20595	0.88185	833.333	0.02278	0.02225	0.0031
453.485	0.85647	0.20632	0.88261	827.586	0.02713	0.02642	0.00402
453.693	0.85839	0.20663	0.88325	821.918	0.03192	0.03111	0.00464
453.901	0.86004	0.20629	0.88531	816.327	0.03735	0.03657	0.00473
454.109	0.86243	0.20543	0.8871	810.811	0.04315	0.04229	0.00531
454.317	0.86364	0.20468	0.88933	805.369	0.05002	0.04909	0.0059
454.525	0.86471	0.20401	0.89006	800	0.06101	0.06012	0.00617
454.733	0.86486	0.20341	0.89013	794.702	0.07317	0.07226	0.00684
454.941	0.8635	0.20288	0.88963	789.474	0.0894	0.08841	0.00783
455.149	0.86227	0.2024	0.88865	784.314	0.10945	0.10841	0.00892
455.357	0.86047	0.20277	0.88777	779.221	0.12934	0.12826	0.00988
455.565	0.85882	0.20312	0.88696	774.194	0.1613	0.15995	0.01236
455.773	0.85795	0.20381	0.88714	769.231	0.19929	0.19787	0.01432
455.981	0.85774	0.2048	0.88687	764.331	0.25073	0.24951	0.01572
456.189	0.85698	0.20537	0.88662	759.494	0.30871	0.3076	0.01778
456.396	0.85572	0.20556	0.88679	754.717	0.39956	0.39905	0.0193
456.604	0.85455	0.20574	0.88696	750	0.50051	0.50081	0.0204
456.812	0.85243	0.20529	0.88711	745.342	0.60809	0.609	0.02264
457.02	0.85045	0.20488	0.88725	740.741	0.71314	0.71465	0.02477
457.228	0.8486	0.20506	0.8881	736.196	0.81424	0.8163	0.02691
457.436	0.84687	0.20524	0.88889	731.707	0.89866	0.90156	0.02722
457.644	0.84525	0.20486	0.88997	727.273	0.95776	0.96019	0.03162
457.851	0.84372	0.20424	0.89066	722.892	0.99507	0.99667	0.03657
458.059	0.84228	0.20392	0.8913	718.563	1	1	0.0432
458.267	0.84176	0.20336	0.89192	714.286	0.97103	0.96984	0.04674
458.475	0.84085	0.2026	0.8925	710.059	0.92339	0.92066	0.05083
458.682	0.84039	0.20187	0.89246	705.882	0.85523	0.84988	0.05838
458.89	0.83919	0.20118	0.89187	701.754	0.77601	0.76851	0.06359
459.098	0.83805	0.20053	0.8913	697.674	0.69408	0.68489	0.06682
459.306	0.83696	0.19948	0.8905	693.642	0.63433	0.62311	0.07233
459.513	0.83558	0.19848	0.88947	689.655	0.57046	0.55604	0.08242
459.721	0.8346	0.19752	0.88849	685.714	0.51764	0.50086	0.08959
459.929	0.83401	0.19661	0.88806	681.818	0.47188	0.45295	0.09624
460.136	0.83377	0.19574	0.88764	677.966	0.43889	0.41665	0.10808
460.344	0.83355	0.19491	0.88772	674.157	0.4108	0.38423	0.12424
460.552	0.83333	0.19411	0.8878	670.391	0.38821	0.3577	0.13902
460.759	0.83344	0.19335	0.88833	666.667	0.37423	0.3386	0.15897
460.967	0.83323	0.1928	0.88884	662.983	0.35637	0.31818	0.16844
461.175	0.83304	0.19245	0.88911	659.341	0.34009	0.29887	0.17987
461.382	0.83285	0.19229	0.88915	655.738	0.32522	0.28172	0.18834
461.59	0.83267	0.19196	0.88919	652.174	0.31556	0.26539	0.21467
461.797	0.83249	0.19165	0.88923	648.649	0.3007	0.24651	0.23016
462.005	0.83288	0.19134	0.88927	645.161	0.28934	0.2304	0.24868
462.212	0.83297	0.19089	0.88891	641.711	0.27824	0.21528	0.26429
462.42	0.8328	0.19014	0.88856	638.298	0.27038	0.2001	0.29331
462.628	0.83212	0.18941	0.88823	634.921	0.26529	0.18804	0.32103
462.835	0.8312	0.18856	0.88752	631.579	0.25804	0.17462	0.34542
463.043	0.83032	0.18773	0.88685	628.272	0.25202	0.16273	0.36871
463.25	0.82921	0.18694	0.88619	625	0.24616	0.15139	0.3904
463.458	0.82863	0.18631	0.88556	621.762	0.23831	0.1397	0.40547
463.665	0.82807	0.18557	0.88494	618.557	0.23045	0.12822	0.41961
463.872	0.82753	0.18484	0.8847	615.385	0.22364	0.11758	0.43465
464.08	0.827	0.18414	0.88446	612.245	0.21902	0.10737	0.45688
464.287	0.82649	0.18346	0.88406	609.137	0.21269	0.09753	0.47064
464.495	0.826	0.1828	0.88367	606.061	0.20672	0.08913	0.48012
464.702	0.82552	0.18217	0.88346	603.015	0.20567	0.08076	0.50943
464.91	0.82505	0.18155	0.88325	600	0.20774	0.07401	0.54487
465.117	0.8246	0.18095	0.88305	597.015	0.21025	0.06789	0.57957
465.324	0.82438	0.18036	0.88317	594.059	0.20809	0.06259	0.59203
465.532	0.82436	0.17979	0.88329	591.133	0.21228	0.05783	0.6281
465.739	0.82435	0.17924	0.8834	588.235	0.214	0.0536	0.65202
465.946	0.82434	0.17871	0.88351	585.366	0.21836	0.04994	0.68436
466.154	0.82413	0.17818	0.88361	582.524	0.22213	0.04693	0.71166
466.361	0.82373	0.17768	0.88372	579.71	0.22804	0.04395	0.74754
466.568	0.82333	0.17718	0.88382	576.923	0.2349	0.0415	0.78516
466.776	0.82295	0.1767	0.88392	574.163	0.24558	0.03959	0.83607
466.983	0.82258	0.176	0.88401	571.429	0.25538	0.03799	0.88216
467.19	0.82222	0.17533	0.8841	568.72	0.26514	0.03662	0.92718
467.397	0.82186	0.17467	0.88419	566.038	0.27337	0.03546	0.96518
467.605	0.8217	0.17402	0.88428	563.38	0.27826	0.03452	0.98872
467.812	0.82136	0.17339	0.88437	560.748	0.27943	0.0336	0.99715
468.019	0.82103	0.17278	0.88445	558.14	0.27922	0.03268	1
468.226	0.82089	0.17218	0.88454	555.556	0.27542	0.03171	0.98851
468.433	0.82057	0.1716	0.88462	552.995	0.26734	0.03059	0.96028
468.64	0.82026	0.17103	0.88469	550.459	0.26098	0.02939	0.93932
468.848	0.81996	0.17057	0.88477	547.945	0.25433	0.02807	0.91765
469.055	0.81966	0.17023	0.88484	545.455	0.24697	0.02665	0.89354
469.262	0.81938	0.16989	0.88492	542.986	0.23832	0.02519	0.86436
469.469	0.81909	0.16946	0.88499	540.541	0.22932	0.02375	0.8337
469.676	0.81882	0.16894	0.88506	538.117	0.22002	0.02233	0.80167
469.883	0.81855	0.16844	0.88513	535.714	0.20893	0.02102	0.76204
470.09	0.81828	0.16795	0.88519	533.333	0.19828	0.01983	0.72368
470.297	0.81802	0.16746	0.88526	530.973	0.18677	0.01877	0.68128
470.504	0.81777	0.16699	0.88532	528.634	0.17654	0.01783	0.64361
470.712	0.81752	0.16653	0.88539	526.316	0.16609	0.01702	0.60456
470.919	0.81728	0.16608	0.88545	524.017	0.15717	0.01633	0.57117
471.126	0.81704	0.16563	0.88551	521.739	0.14826	0.01575	0.53743
471.333	0.81681	0.1652	0.88557	519.481	0.13953	0.01525	0.50404
471.54	0.81658	0.16477	0.88562	517.241	0.13196	0.01482	0.47511
471.747	0.81665	0.16435	0.88568	515.021	0.12538	0.01449	0.4498
471.954	0.81636	0.16366	0.88557	512.821	0.1196	0.01422	0.42745
472.161	0.81607	0.16304	0.88557	510.638	0.11362	0.014	0.40412
472.367	0.81577	0.16235	0.88568	508.475	0.10831	0.01384	0.38323
472.574	0.81548	0.16174	0.88568	506.329	0.10333	0.01375	0.36344
472.781	0.81519	0.16121	0.8859	504.202	0.09936	0.01372	0.34749
472.988	0.81504	0.16078	0.886	502.092	0.09604	0.01373	0.33402
473.195	0.81475	0.16025	0.88611	500	0.09288	0.0138	0.32092
473.402	0.81446	0.15981	0.88633	497.925	0.08997	0.01392	0.30864
473.609	0.81416	0.15947	0.88655	495.868	0.08777	0.01408	0.29909
473.816	0.81402	0.1592	0.88687	493.827	0.08632	0.01427	0.29244
474.023	0.81387	0.15894	0.88709	491.803	0.08463	0.01451	0.28466
474.229	0.81387	0.15868	0.8873	489.796	0.08339	0.01476	0.27862
474.436	0.81387	0.15842	0.88752	487.805	0.08238	0.01503	0.27346
474.643	0.81387	0.15816	0.88774	485.83	0.08174	0.01536	0.26957
474.85	0.81387	0.15789	0.88795	483.871	0.08103	0.01566	0.26543
475.057	0.81387	0.15763	0.88806	481.928	0.08062	0.01601	0.26241
475.263	0.81373	0.15737	0.88817	480	0.08017	0.01637	0.25914
475.47	0.81373	0.15702	0.88828	478.088	0.07974	0.01675	0.25587
475.677	0.81373	0.15659	0.88828	476.19	0.07986	0.01716	0.2547
475.884	0.81358	0.15615	0.88828	474.308	0.08	0.01757	0.25363
476.09	0.81343	0.15589	0.88838	472.441	0.08041	0.01803	0.25345
476.297	0.81329	0.15563	0.8886	470.588	0.08052	0.01849	0.25202
476.504	0.81314	0.15528	0.88882	468.75	0.08109	0.01897	0.25245
476.711	0.81285	0.15484	0.88903	466.926	0.08157	0.01942	0.25255
476.917	0.81255	0.1544	0.88925	465.116	0.08238	0.0199	0.25394
477.124	0.81226	0.15397	0.88947	463.32	0.08312	0.02033	0.2552
477.331	0.81197	0.15353	0.88968	461.538	0.08401	0.02079	0.25697
477.537	0.81168	0.15309	0.88979	459.77	0.0847	0.02127	0.25786
477.744	0.81138	0.15275	0.8899	458.015	0.08531	0.02171	0.25853
477.95	0.81109	0.1524	0.89001	456.274	0.08605	0.02217	0.25971
478.157	0.8108	0.15205	0.89011	454.545	0.08693	0.02265	0.26136
478.364	0.81051	0.1517	0.89011	452.83	0.08789	0.02315	0.2632
478.57	0.81021	0.15135	0.89022	451.128	0.08928	0.02371	0.26661
478.777	0.80992	0.151	0.89033	449.438	0.09048	0.02428	0.26919
478.983	0.80963	0.15065	0.89055	447.761	0.09153	0.02488	0.27104
479.19	0.80934	0.1503	0.89066	446.097	0.09283	0.02549	0.27386
479.396	0.80919	0.14995	0.89076	444.444	0.09485	0.02615	0.27943
479.603	0.80904	0.1496	0.89087	442.804	0.09702	0.02677	0.28571
479.809	0.80904	0.14925	0.89109	441.176	0.09892	0.02746	0.29065
480.016	0.8089	0.1489	0.8913	439.56	0.10058	0.02814	0.29463
480.222	0.8089	0.14856	0.89152	437.956	0.10239	0.02886	0.29907
480.429	0.80904	0.14812	0.89185	436.364	0.10471	0.02962	0.30542
480.635	0.80919	0.14768	0.89217	434.783	0.10662	0.03043	0.30992
480.842	0.80934	0.14725	0.89249	433.213	0.10892	0.03126	0.31594
481.048	0.80948	0.14681	0.89282	431.655	0.11149	0.03217	0.32268
481.255	0.80963	0.14637	0.89314	430.108	0.11423	0.03319	0.32967
481.461	0.80963	0.14585	0.89347	428.571	0.11698	0.03429	0.33638
481.667	0.80963	0.14533	0.89368	427.046	0.1204	0.0354	0.34579
481.874	0.80963	0.1448	0.89412	425.532	0.12374	0.03657	0.35464
482.08	0.80963	0.14428	0.89455	424.028	0.1274	0.0378	0.36457
482.287	0.80977	0.14393	0.89487	422.535	0.13154	0.03907	0.37622
482.493	0.80992	0.14358	0.8952	421.053	0.13661	0.04036	0.39157
482.699	0.81007	0.14323	0.89552	419.58	0.14047	0.0418	0.40146
482.906	0.81021	0.14288	0.89585	418.118	0.14458	0.04324	0.41235
483.112	0.81036	0.14253	0.89617	416.667	0.14848	0.04472	0.42222
483.318	0.81065	0.14227	0.8965	415.225	0.15345	0.04638	0.43568
483.524	0.81095	0.14201	0.89682	413.793	0.15834	0.04815	0.44838
483.731	0.81138	0.14175	0.89714	412.371	0.16438	0.04999	0.46551
483.937	0.81182	0.14149	0.89747	410.959	0.17053	0.05207	0.48205
484.143	0.81226	0.14114	0.89769	409.556	0.17605	0.05431	0.49543
484.349	0.8127	0.14079	0.8979	408.163	0.18304	0.05664	0.51444
484.556	0.81299	0.14035	0.89812	406.78	0.19104	0.05899	0.53743
484.762	0.81329	0.13991	0.89833	405.405	0.19881	0.06142	0.55913
484.968	0.81373	0.13957	0.89855	404.04	0.20691	0.064	0.58163
485.174	0.81416	0.13922	0.89866	402.685	0.21597	0.06677	0.60724
485.38	0.8146	0.13895	0.89888	401.338	0.22535	0.06955	0.63405
485.587	0.8149	0.13861	0.89909	400	0.23271	0.07246	0.65224
485.793	0.81519	0.13826	0.89931	--	--	--	--
485.999	0.81548	0.13791	0.89952	--	--	--	--
486.205	0.81563	0.13756	0.89974	--	--	--	--
486.411	0.81577	0.1373	0.89996	--	--	--	--
486.617	0.81592	0.13703	0.90017	--	--	--	--
486.823	0.81621	0.13686	0.90039	--	--	--	--
487.029	0.81651	0.13668	0.90071	--	--	--	--
487.235	0.81665	0.13651	0.90104	--	--	--	--
487.441	0.81694	0.13634	0.90147	--	--	--	--
487.647	0.81724	0.13616	0.9019	--	--	--	--
487.853	0.81753	0.13599	0.90244	--	--	--	--
488.059	0.81782	0.13581	0.90299	--	--	--	--
488.265	0.81812	0.13572	0.90342	--	--	--	--
488.471	0.81841	0.13564	0.90396	--	--	--	--
488.677	0.8187	0.13555	0.9045	--	--	--	--
488.883	0.81914	0.13546	0.90515	--	--	--	--
489.089	0.81943	0.13538	0.90569	--	--	--	--
489.295	0.81972	0.1352	0.90623	--	--	--	--
489.501	0.82016	0.13503	0.90666	--	--	--	--
489.707	0.82046	0.13485	0.90709	--	--	--	--
489.913	0.82075	0.13468	0.90753	--	--	--	--
490.119	0.82104	0.1345	0.90796	--	--	--	--
490.325	0.82133	0.13433	0.90828	--	--	--	--
490.531	0.82163	0.13415	0.90861	--	--	--	--
490.736	0.82192	0.13398	0.90904	--	--	--	--
490.942	0.82221	0.13389	0.90947	--	--	--	--
491.148	0.82236	0.1338	0.9098	--	--	--	--
491.354	0.82265	0.13372	0.91012	--	--	--	--
491.56	0.82294	0.13363	0.91045	--	--	--	--
491.765	0.82324	0.13346	0.91077	--	--	--	--
491.971	0.82353	0.13328	0.9111	--	--	--	--
492.177	0.82382	0.13311	0.91153	--	--	--	--
492.383	0.82411	0.13284	0.91196	--	--	--	--
492.588	0.82441	0.13267	0.91239	--	--	--	--
492.794	0.8247	0.1325	0.91283	--	--	--	--
493	0.82499	0.13232	0.91326	--	--	--	--
493.206	0.82529	0.13215	0.91369	--	--	--	--
493.411	0.82572	0.13197	0.91413	--	--	--	--
493.617	0.82602	0.1318	0.91456	--	--	--	--
493.823	0.82631	0.13162	0.91499	--	--	--	--
494.028	0.8266	0.13145	0.91553	--	--	--	--
494.234	0.82704	0.13136	0.91607	--	--	--	--
494.439	0.82748	0.13136	0.91672	--	--	--	--
494.645	0.82792	0.13145	0.91726	--	--	--	--
494.851	0.82836	0.13145	0.9178	--	--	--	--
495.056	0.82894	0.13154	0.91834	--	--	--	--
495.262	0.82938	0.13162	0.91899	--	--	--	--
495.467	0.83011	0.13162	0.91964	--	--	--	--
495.673	0.83055	0.13162	0.92029	--	--	--	--
495.878	0.83114	0.13162	0.92094	--	--	--	--
496.084	0.83187	0.13162	0.92159	--	--	--	--
496.289	0.83246	0.13162	0.92224	--	--	--	--
496.495	0.83304	0.13154	0.92289	--	--	--	--
496.7	0.83363	0.13154	0.92353	--	--	--	--
496.906	0.83421	0.13154	0.92418	--	--	--	--
497.111	0.8348	0.13154	0.92483	--	--	--	--
497.317	0.83538	0.13154	0.92537	--	--	--	--
497.522	0.83597	0.13154	0.92591	--	--	--	--
497.728	0.83655	0.13154	0.92656	--	--	--	--
497.933	0.83714	0.13162	0.92721	--	--	--	--
498.138	0.83772	0.13171	0.92797	--	--	--	--
498.344	0.83831	0.1318	0.92862	--	--	--	--
498.549	0.83889	0.13188	0.92927	--	--	--	--
498.755	0.83948	0.13197	0.93002	--	--	--	--
498.96	0.84006	0.13206	0.93067	--	--	--	--
499.165	0.84065	0.13215	0.93132	--	--	--	--
499.371	0.84124	0.13223	0.93197	--	--	--	--
499.576	0.84182	0.13223	0.93262	--	--	--	--
499.781	0.84241	0.13223	0.93316	--	--	--	--
499.986	0.84299	0.13223	0.9337	--	--	--	--
500.192	0.84358	0.13223	0.93413	--	--	--	--
500.397	0.84402	0.13223	0.93457	--	--	--	--
500.602	0.84445	0.13223	0.935
500.807	0.84489	0.13223	0.93554
501.013	0.84533	0.13223	0.93608
501.218	0.84577	0.13223	0.93662
501.423	0.84621	0.13223	0.93716
501.628	0.84665	0.13232	0.9377
501.833	0.84709	0.13241	0.93824
502.038	0.84767	0.1325	0.93878
502.244	0.84826	0.13258	0.93933
502.449	0.84884	0.13267	0.93987
502.654	0.84943	0.13276	0.94041
502.859	0.85001	0.13284	0.94095
503.064	0.8506	0.13293	0.94149
503.269	0.85119	0.13302	0.94192
503.474	0.85177	0.13319	0.94235
503.679	0.85236	0.13337	0.94279
503.884	0.85294	0.13354	0.94322
504.089	0.85353	0.13363	0.94365
504.294	0.85411	0.1338	0.94408
504.499	0.8547	0.13398	0.94452
504.704	0.85528	0.13407	0.94495
504.909	0.85572	0.13415	0.94538
505.114	0.85631	0.13433	0.94581
505.319	0.85689	0.1345	0.94625
505.524	0.85748	0.13468	0.94668
505.729	0.85806	0.13485	0.94711
505.934	0.85865	0.13494	0.94754
506.139	0.85909	0.13511	0.94798
506.344	0.85967	0.13529	0.94841
506.549	0.86026	0.13546	0.94884
506.753	0.8607	0.13564	0.94928
506.958	0.86114	0.13581	0.94971
507.163	0.86157	0.13599	0.95014
507.368	0.86201	0.13607	0.95057
507.573	0.86245	0.13616	0.95101
507.778	0.86289	0.13625	0.95144
507.982	0.86333	0.13634	0.95187
508.187	0.86377	0.13642	0.9523
508.392	0.86421	0.13651	0.95274
508.597	0.86465	0.13668	0.95317
508.801	0.86523	0.13686	0.9536
509.006	0.86582	0.13703	0.95403
509.211	0.86626	0.13721	0.95447
509.415	0.8667	0.13738	0.9549
509.62	0.86728	0.13756	0.95533
509.825	0.86787	0.13773	0.95576
510.029	0.86845	0.13791	0.9562
510.234	0.86904	0.13808	0.95663
510.439	0.86962	0.13826	0.95706
510.643	0.87021	0.13843	0.9575
510.848	0.87079	0.13861	0.95793
511.052	0.87138	0.13878	0.95836
511.257	0.87196	0.13895	0.95879
511.462	0.87255	0.13913	0.95923
511.666	0.87313	0.1393	0.95966
511.871	0.87372	0.13957	0.96009
512.075	0.8743	0.13983	0.96052
512.28	0.87489	0.14	0.96096
512.484	0.87548	0.14026	0.96139
512.689	0.87606	0.14053	0.96182
512.893	0.8765	0.14079	0.96225
513.098	0.87694	0.14105	0.96269
513.302	0.87738	0.14131	0.96312
513.507	0.87782	0.14157	0.96355
513.711	0.87826	0.14183	0.96388
513.915	0.87869	0.1421	0.96431
514.12	0.87913	0.14236	0.96463
514.324	0.87957	0.14262	0.96507
514.529	0.88001	0.14288	0.9655
514.733	0.88045	0.14314	0.96582
514.937	0.88089	0.14341	0.96615
515.142	0.88133	0.14367	0.96647
515.346	0.88177	0.14393	0.9669
515.55	0.88221	0.14419	0.96723
515.755	0.8825	0.14445	0.96745
515.959	0.88294	0.14472	0.96766
516.163	0.88323	0.14498	0.96788
516.367	0.88352	0.14515	0.96809
516.572	0.88382	0.14533	0.96831
516.776	0.88411	0.14559	0.96853
516.98	0.8844	0.14585	0.96874
517.184	0.88469	0.14611	0.96896
517.388	0.88499	0.14629	0.96918
517.593	0.88528	0.14646	0.96928
517.797	0.88557	0.14664	0.96939
518.001	0.88586	0.1469	0.9695
518.205	0.88616	0.14716	0.96961
518.409	0.88645	0.14742	0.96972
518.613	0.88674	0.14768	0.96982
518.817	0.88704	0.14794	0.96993
519.021	0.88733	0.14821	0.97004
519.226	0.88747	0.14856	0.97015
519.43	0.88777	0.1489	0.97026
519.634	0.88806	0.14925	0.97037
519.838	0.88835	0.14952	0.97047
520.042	0.88865	0.14978	0.97058
520.246	0.88894	0.15004	0.97058
520.45	0.88923	0.1503	0.97069
520.654	0.88952	0.15056	0.9708
520.858	0.88982	0.15082	0.97091
521.062	0.89011	0.15109	0.97101
521.266	0.8904	0.15135	0.97112
521.47	0.89069	0.15161	0.97123
521.673	0.89084	0.15187	0.97123
521.877	0.89099	0.15213	0.97123
522.081	0.89113	0.1524	0.97123
522.285	0.89113	0.15266	0.97123
522.489	0.89113	0.15292	0.97112
522.693	0.89113	0.15327	0.97101
522.897	0.89113	0.15362	0.97101
523.101	0.89113	0.15397	0.97091
523.304	0.89113	0.15423	0.9708
523.508	0.89113	0.1544	0.97069
523.712	0.89113	0.15458	0.97058
523.916	0.89128	0.15475	0.97047
524.119	0.89143	0.15501	0.97037
524.323	0.89143	0.15528	0.97026
524.527	0.89143	0.15554	0.97004
524.731	0.89143	0.15571	0.96982
524.934	0.89128	0.15589	0.96961
525.138	0.89113	0.15606	0.96939
525.342	0.89099	0.15624	0.96918
525.545	0.89084	0.15641	0.96896
525.749	0.89084	0.15667	0.96874
525.953	0.89084	0.15693	0.96853
526.156	0.89069	0.1572	0.96831
526.36	0.89055	0.15746	0.96809
526.564	0.8904	0.15772	0.96788
526.767	0.8904	0.15798	0.96766
526.971	0.8904	0.15824	0.96745
527.174	0.8904	0.15851	0.96723
527.378	0.8904	0.15885	0.96701
527.581	0.8904	0.15912	0.96669
527.785	0.8904	0.15947	0.96636
527.989	0.8904	0.15973	0.96604
528.192	0.89025	0.15999	0.96571
528.396	0.89025	0.16025	0.96539
528.599	0.89025	0.16051	0.96507
528.802	0.89025	0.16078	0.96474
529.006	0.89025	0.16104	0.96431
529.209	0.89025	0.1613	0.96388
529.413	0.89025	0.16156	0.96355
529.616	0.89025	0.16182	0.96323
529.82	0.89025	0.16208	0.9629
530.023	0.89025	0.16235	0.96247
530.226	0.89025	0.16261	0.96215
530.43	0.89025	0.16296	0.96182
530.633	0.89011	0.16331	0.9615
530.836	0.88996	0.16366	0.96117
531.04	0.88982	0.164	0.96085
531.243	0.88967	0.16435	0.96052
531.446	0.88952	0.1647	0.9602
531.65	0.88938	0.16505	0.95987
531.853	0.88923	0.1654	0.95944
532.056	0.88908	0.16566	0.9589
532.259	0.88894	0.16592	0.95847
532.463	0.88879	0.16619	0.95804
532.666	0.88865	0.16645	0.9575
532.869	0.8885	0.16671	0.95695
533.072	0.88835	0.16697	0.95641
533.275	0.88821	0.16723	0.95587
533.479	0.88806	0.1675	0.95533
533.682	0.88777	0.16776	0.95479
533.885	0.88747	0.16802	0.95425
534.088	0.88718	0.16828	0.95371
534.291	0.88689	0.16854	0.95317
534.494	0.88645	0.16881	0.95263
534.697	0.88601	0.16907	0.95209
534.9	0.88557	0.16933	0.95155
535.103	0.88513	0.16959	0.95101
535.306	0.88469	0.16985	0.95047
535.51	0.88426	0.17003	0.94982
535.713	0.88382	0.17029	0.94928
535.916	0.88367	0.17055	0.94873
536.119	0.88338	0.17081	0.94819
536.322	0.88308	0.17107	0.94765
536.524	0.88265	0.17142	0.947
536.727	0.88235	0.17177	0.94636
536.93	0.88206	0.17212	0.94571
537.133	0.88162	0.17247	0.94506
537.336	0.88133	0.17282	0.94441
537.539	0.88089	0.17317	0.94376
537.742	0.88045	0.17352	0.94311
537.945	0.88001	0.17387	0.94246
538.148	0.87943	0.17422	0.94181
538.351	0.87884	0.17448	0.94116
538.553	0.87826	0.17474	0.94051
538.756	0.87767	0.17509	0.93976
538.959	0.87709	0.17526	0.939
539.162	0.8765	0.17544	0.93824
539.365	0.87591	0.17561	0.93749
539.567	0.87533	0.17579	0.93673
539.77	0.87474	0.17596	0.93597
539.973	0.87416	0.17614	0.93522
540.176	0.87357	0.17631	0.93435
540.378	0.87299	0.17657	0.93348
540.581	0.8724	0.17692	0.93262
540.784	0.87182	0.17727	0.93186
540.986	0.87123	0.17753	0.93111
541.189	0.87065	0.17788	0.93035
541.392	0.87006	0.17823	0.92959
541.594	0.86948	0.17858	0.92883
541.797	0.86889	0.17893	0.92797
542	0.86831	0.17928	0.9271
542.202	0.86772	0.17963	0.92624
542.405	0.86713	0.17998	0.92537
542.607	0.86655	0.18024	0.92451
542.81	0.86596	0.1805	0.92364
543.013	0.86538	0.18076	0.92267
543.215	0.86479	0.18102	0.9217
543.418	0.86421	0.18129	0.92072
543.62	0.86362	0.18155	0.91975
543.823	0.86304	0.18181	0.91878
544.025	0.86245	0.18207	0.9178
544.228	0.86187	0.18233	0.91694
544.43	0.86128	0.1826	0.91607
544.632	0.8607	0.18286	0.91521
544.835	0.86011	0.18312	0.91434
545.037	0.85953	0.18347	0.91348
545.24	0.85879	0.18373	0.91261
545.442	0.85806	0.18399	0.91175
545.644	0.85733	0.18434	0.91088
545.847	0.8566	0.18469	0.90991
546.049	0.85587	0.18495	0.90893
546.251	0.85514	0.18521	0.90796
546.454	0.8544	0.18548	0.90699
546.656	0.85367	0.18574	0.90601
546.858	0.85294	0.18609	0.90504
547.061	0.85221	0.18635	0.90407
547.263	0.85148	0.18661	0.90309
547.465	0.85075	0.18687	0.90212
547.667	0.85016	0.18713	0.90115
547.87	0.84958	0.1874	0.90017
548.072	0.84899	0.18766	0.8992
548.274	0.84841	0.18792	0.89823
548.476	0.84782	0.18818	0.89725
548.678	0.84723	0.18844	0.89628
548.881	0.84665	0.18871	0.89531
549.083	0.84606	0.18897	0.89433
549.285	0.84548	0.18923	0.89336
549.487	0.84489	0.18949	0.89239
549.689	0.84416	0.18984	0.89141
549.891	0.84343	0.19019	0.89044
550.093	0.84284	0.19054	0.88947
550.295	0.84226	0.19089	0.88838
550.497	0.84153	0.19124	0.8873
550.699	0.8408	0.19159	0.88622
550.901	0.83992	0.19194	0.88514
551.104	0.83919	0.19228	0.88406
551.306	0.83831	0.19263	0.88298
551.507	0.83743	0.19298	0.88189
551.709	0.83655	0.19333	0.88081
551.911	0.83567	0.19368	0.87973
552.113	0.8348	0.19403	0.87865
552.315	0.83392	0.19438	0.87757
552.517	0.83304	0.19473	0.87649
552.719	0.83216	0.19499	0.87541
552.921	0.83128	0.19525	0.87432
553.123	0.83041	0.1956	0.87324
553.325	0.82953	0.19586	0.87216
553.527	0.82865	0.19612	0.87108
553.728	0.82777	0.19639	0.87
553.93	0.82689	0.19665	0.86892
554.132	0.82602	0.19691	0.86773
554.334	0.82514	0.19717	0.86654
554.536	0.82426	0.19743	0.86535
554.737	0.82338	0.1977	0.86416
554.939	0.82251	0.19796	0.86297
555.141	0.82163	0.19822	0.86178
555.343	0.82075	0.19848	0.86059
555.544	0.81987	0.19874	0.8594
555.746	0.81899	0.199	0.85821
555.948	0.81812	0.19935	0.85702
556.15	0.81724	0.1997	0.85583
556.351	0.81636	0.20005	0.85464
556.553	0.81563	0.20031	0.85356
556.755	0.81475	0.20066	0.85248
556.956	0.81402	0.20101	0.8514
557.158	0.81329	0.20136	0.85031
557.359	0.81255	0.20171	0.84923
557.561	0.81182	0.20206	0.84815
557.763	0.81109	0.20241	0.84696
557.964	0.81036	0.20276	0.84577
558.166	0.80963	0.20311	0.84458
558.367	0.8089	0.20346	0.84339
558.569	0.80817	0.20381	0.8422
558.77	0.80743	0.20415	0.84101
558.972	0.80656	0.2045	0.83982
559.173	0.80568	0.20485	0.83863
559.375	0.8048	0.2052	0.83744
559.576	0.80392	0.20555	0.83625
559.778	0.80304	0.20581	0.83506
559.979	0.80217	0.20607	0.83387
560.18	0.80129	0.20634	0.83258
560.382	0.80041	0.2066	0.83128
560.583	0.79953	0.20695	0.83009
560.785	0.79865	0.2073	0.82879
560.986	0.79778	0.20765	0.8276
561.187	0.79675	0.208	0.82641
561.389	0.79573	0.20834	0.82522
561.59	0.7947	0.20869	0.82403
561.791	0.79382	0.20904	0.82284
561.992	0.79295	0.20939	0.82165
562.194	0.79207	0.20974	0.82046
562.395	0.79119	0.21018	0.81927
562.596	0.79031	0.21053	0.81808
562.798	0.78944	0.21096	0.81689
562.999	0.7887	0.2114	0.8157
563.2	0.78797	0.21184	0.81451
563.401	0.78724	0.21218	0.81332
563.602	0.78651	0.21253	0.81213
563.803	0.78578	0.21288	0.81095
564.005	0.78505	0.21332	0.80976
564.206	0.78431	0.21376	0.80857
564.407	0.78358	0.21419	0.80738
564.608	0.7827	0.21463	0.80619
564.809	0.78183	0.21498	0.805
565.01	0.78109	0.21533	0.80381
565.211	0.78036	0.21568	0.80273
565.412	0.77963	0.21611	0.80154
565.613	0.7789	0.21655	0.80035
565.814	0.77817	0.21699	0.79916
566.015	0.77744	0.21742	0.79797
566.216	0.7767	0.21786	0.79678
566.417	0.77597	0.21829	0.79559
566.618	0.77524	0.21873	0.7944
566.819	0.77451	0.21917	0.7931
567.02	0.77378	0.2196	0.79191
567.221	0.77305	0.22013	0.79061
567.422	0.77231	0.22065	0.78942
567.623	0.77158	0.22109	0.78823
567.824	0.77071	0.22161	0.78704
568.025	0.76997	0.22196	0.78585
568.226	0.76924	0.22248	0.78477
568.427	0.76851	0.22292	0.78369
568.628	0.76778	0.22336	0.78261
568.828	0.76705	0.22379	0.78153
569.029	0.76632	0.22423	0.78034
569.23	0.76558	0.22467	0.77915
569.431	0.76471	0.2251	0.77796
569.632	0.76383	0.22554	0.77677
569.832	0.7631	0.22598	0.77558
570.033	0.76236	0.22641	0.77439
570.234	0.76163	0.22685	0.7732
570.435	0.76076	0.22728	0.77201
570.635	0.75988	0.22772	0.77082
570.836	0.759	0.22816	0.76952
571.037	0.75812	0.22859	0.76822
571.237	0.75724	0.22903	0.76693
571.438	0.75637	0.22947	0.76563
571.639	0.75549	0.2299	0.76433
571.839	0.75461	0.23034	0.76303
572.04	0.75373	0.23078	0.76173
572.24	0.75285	0.23121	0.76044
572.441	0.75198	0.23165	0.75914
572.642	0.7511	0.23209	0.75795
572.842	0.75022	0.23261	0.75665
573.043	0.74934	0.23313	0.75535
573.243	0.74846	0.23357	0.75416
573.444	0.74759	0.23409	0.75297
573.644	0.74671	0.23462	0.75178
573.845	0.74583	0.23514	0.75059
574.045	0.74495	0.23566	0.74941
574.246	0.74422	0.23619	0.74822
574.446	0.74349	0.23671	0.74703
574.647	0.74276	0.23723	0.74584
574.847	0.74203	0.23776	0.74465
575.047	0.74129	0.23828	0.74346
575.248	0.74056	0.23881	0.74227
575.448	0.73983	0.23933	0.74097
575.649	0.7391	0.23985	0.73967
575.849	0.73837	0.24038	0.73837
576.049	0.73764	0.2409	0.73708
576.25	0.7369	0.24134	0.73578
576.45	0.73603	0.24177	0.73448
576.65	0.73515	0.24221	0.73318
576.851	0.73442	0.24273	0.73188
577.051	0.73368	0.24326	0.73069
577.251	0.73295	0.24378	0.7295
577.451	0.73222	0.2443	0.72831
577.652	0.73149	0.24483	0.72713
577.852	0.73076	0.24535	0.72594
578.052	0.72988	0.24588	0.72475
578.252	0.729	0.2464	0.72356
578.452	0.72812	0.24692	0.72237
578.652	0.72739	0.24745	0.72118
578.853	0.72666	0.24806	0.71999
579.053	0.72593	0.24867	0.7188
579.253	0.7252	0.24919	0.71761
579.453	0.72447	0.2498	0.71642
579.653	0.72373	0.25041	0.71523
579.853	0.723	0.25103	0.71404
580.053	0.72227	0.25164	0.71285
580.253	0.72154	0.25225	0.71155
580.453	0.72081	0.25286	0.71025
580.653	0.72008	0.25347	0.70906
580.853	0.71934	0.25399	0.70787
581.053	0.71876	0.25452	0.70668
581.253	0.71803	0.25504	0.70549
581.453	0.7173	0.25565	0.7043
581.653	0.71656	0.25618	0.70311
581.853	0.71583	0.2567	0.70193
582.053	0.7151	0.25722	0.70074
582.253	0.71437	0.25775	0.69955
582.453	0.71364	0.25827	0.69836
582.653	0.71291	0.25879	0.69717
582.853	0.71232	0.25932	0.69598
583.053	0.71159	0.25984	0.69479
583.253	0.71086	0.26036	0.6936
583.452	0.71013	0.26089	0.69252
583.652	0.70954	0.2615	0.69143
583.852	0.70896	0.26211	0.69035
584.052	0.70837	0.26272	0.68927
584.252	0.70778	0.26333	0.68819
584.451	0.7072	0.26394	0.68711
584.651	0.70661	0.26464	0.68603
584.851	0.70603	0.26534	0.68484
585.051	0.70544	0.26604	0.68365
585.25	0.70486	0.26674	0.68246
585.45	0.70427	0.26743	0.68127
585.65	0.70383	0.26813	0.68008
585.849	0.70339	0.26883	0.67889
586.049	0.70296	0.26953	0.6777
586.249	0.70252	0.27023	0.67662
586.448	0.70208	0.27093	0.67554
586.648	0.70164	0.27162	0.67445
586.847	0.7012	0.27232	0.67337
587.047	0.70076	0.27302	0.67229
587.247	0.70032	0.27372	0.67121
587.446	0.69988	0.27442	0.67013
587.646	0.69944	0.27512	0.66905
587.845	0.699	0.27581	0.66796
588.045	0.69842	0.27651	0.66688
588.244	0.69783	0.27721	0.6658
588.444	0.69725	0.27791	0.66472
588.643	0.69666	0.27861	0.66364
588.843	0.69608	0.27931	0.66256
589.042	0.69549	0.28	0.66148
589.242	0.69491	0.2807	0.66039
589.441	0.69432	0.2814	0.65931
589.64	0.69374	0.2821	0.65812
589.84	0.69315	0.2828	0.65693
590.039	0.69257	0.28341	0.65574
590.239	0.69198	0.28402	0.65455
590.438	0.6914	0.28463	0.65336
590.637	0.69081	0.28524	0.65228
590.837	0.69023	0.28585	0.6512
591.036	0.68964	0.28646	0.65012
591.235	0.6892	0.28716	0.64904
591.434	0.68876	0.28786	0.64796
591.634	0.68847	0.28856	0.64687
591.833	0.68818	0.28926	0.6459
592.032	0.68788	0.28995	0.64493
592.231	0.68759	0.29065	0.64395
592.431	0.6873	0.29135	0.64298
592.63	0.68701	0.29214	0.64201
592.829	0.68657	0.29283	0.64093
593.028	0.68613	0.29353	0.63984
593.227	0.68569	0.29423	0.63876
593.427	0.68525	0.29493	0.63768
593.626	0.68481	0.29563	0.6366
593.825	0.68437	0.29633	0.63552
594.024	0.68393	0.29702	0.63444
594.223	0.68349	0.29772	0.63335
594.422	0.68306	0.29842	0.63227
594.621	0.68262	0.29912	0.63119
594.82	0.68218	0.2999	0.63011
595.019	0.68174	0.30069	0.62903
595.218	0.6813	0.30148	0.62795
595.417	0.68086	0.30226	0.62687
595.616	0.68042	0.30305	0.62578
595.815	0.67998	0.30383	0.6247
596.014	0.67954	0.30462	0.62362
596.213	0.6791	0.3054	0.62254
596.412	0.67867	0.30619	0.62146
596.611	0.67823	0.30697	0.62038
596.81	0.67779	0.30785	0.61929
597.009	0.67735	0.30863	0.61821
597.208	0.67691	0.30942	0.61713
597.406	0.67647	0.3102	0.61605
597.605	0.67603	0.31099	0.61497
597.804	0.67559	0.31177	0.61389
598.003	0.67515	0.31256	0.61291
598.202	0.67471	0.31335	0.61194
598.401	0.67428	0.31413	0.61097
598.599	0.67384	0.31492	0.60999
598.798	0.6734	0.3157	0.60902
598.997	0.67296	0.31649	0.60805
599.196	0.67267	0.31727	0.60707
599.394	0.67237	0.31806	0.6061
599.593	0.67208	0.31884	0.60502
599.792	0.67179	0.31963	0.60394
599.99	0.6715	0.32059	0.60286
600.189	0.6712	0.32146	0.60177
600.388	0.67091	0.32234	0.6008
600.586	0.67062	0.32321	0.59983
600.785	0.67032	0.32408	0.59875
600.984	0.67003	0.32495	0.59788
601.182	0.66989	0.32583	0.59701
601.381	0.66989	0.3267	0.59615
601.579	0.66989	0.32766	0.59528
601.778	0.66989	0.32862	0.59442
601.977	0.66974	0.32958	0.59355
602.175	0.66959	0.33054	0.59269
602.374	0.66945	0.3315	0.59182
602.572	0.6693	0.33237	0.59096
602.771	0.66915	0.33333	0.59009
602.969	0.66901	0.33421	0.58923
603.168	0.66872	0.33508	0.58836
603.366	0.66842	0.33595	0.5875
603.564	0.66813	0.33682	0.58663
603.763	0.66784	0.33761	0.58577
603.961	0.66754	0.33848	0.5849
604.16	0.66725	0.33936	0.58393
604.358	0.66696	0.34014	0.58295
604.556	0.66667	0.34093	0.58198
604.755	0.66637	0.3418	0.58101
604.953	0.66608	0.34267	0.58003
605.151	0.66579	0.34355	0.57906
605.35	0.6655	0.34442	0.57809
605.548	0.66535	0.34529	0.57722
605.746	0.6652	0.34616	0.57636
605.944	0.66506	0.34704	0.57549
606.143	0.66491	0.34791	0.57463
606.341	0.66476	0.34878	0.57376
606.539	0.66462	0.34974	0.5729
606.737	0.66447	0.3507	0.57203
606.936	0.66433	0.35166	0.57127
607.134	0.66418	0.35262	0.57041
607.332	0.66403	0.3535	0.56965
607.53	0.66389	0.35437	0.56879
607.728	0.66374	0.35533	0.56792
607.926	0.66374	0.3562	0.56706
608.124	0.66359	0.35716	0.56619
608.323	0.66345	0.35803	0.56533
608.521	0.6633	0.35891	0.56446
608.719	0.66315	0.35978	0.5636
608.917	0.66301	0.36065	0.56262
609.115	0.66286	0.36161	0.56176
609.313	0.66272	0.36257	0.56089
609.511	0.66272	0.36353	0.56003
609.709	0.66272	0.36449	0.55916
609.907	0.66257	0.36545	0.5583
610.105	0.66242	0.36641	0.55743
610.303	0.66228	0.36737	0.55657
610.501	0.66228	0.36833	0.5557
610.699	0.66228	0.36929	0.55483
610.897	0.66228	0.37025	0.55408
611.094	0.66213	0.37121	0.55332
611.292	0.66198	0.37217	0.55256
611.49	0.66184	0.37313	0.55181
611.688	0.66184	0.37418	0.55105
611.886	0.66184	0.37523	0.55029
612.084	0.66184	0.37628	0.54953
612.282	0.66184	0.37732	0.54878
612.479	0.66184	0.37828	0.54802
612.677	0.66184	0.37924	0.54726
612.875	0.66184	0.38012	0.5464
613.073	0.66184	0.38099	0.54553
613.27	0.66184	0.38204	0.54467
613.468	0.66184	0.383	0.5438
613.666	0.66169	0.38396	0.54294
613.864	0.66155	0.38483	0.54207
614.061	0.6614	0.3857	0.54121
614.259	0.66125	0.38658	0.54034
614.457	0.66111	0.38754	0.53948
614.654	0.66096	0.3885	0.53861
614.852	0.66096	0.38946	0.53775
615.049	0.66096	0.39042	0.53688
615.247	0.66096	0.39138	0.53602
615.445	0.66096	0.39234	0.53526
615.642	0.66096	0.3933	0.5345
615.84	0.66096	0.39426	0.53374
616.037	0.66096	0.3953	0.5331
616.235	0.66096	0.39635	0.53245
616.432	0.66096	0.3974	0.5318
616.63	0.66096	0.39845	0.53115
616.827	0.66096	0.39941	0.5305
617.025	0.66096	0.40037	0.52985
617.222	0.66096	0.40133	0.5292
617.42	0.66096	0.40229	0.52855
617.617	0.66096	0.40325	0.5279
617.815	0.66096	0.40421	0.52726
618.012	0.66111	0.40517	0.52661
618.209	0.66125	0.40613	0.52596
618.407	0.6614	0.40709	0.5252
618.604	0.66155	0.40805	0.52444
618.801	0.66169	0.40901	0.52369
618.999	0.66184	0.41005	0.52293
619.196	0.66198	0.4111	0.52217
619.393	0.66213	0.41215	0.52141
619.591	0.66228	0.4132	0.52066
619.788	0.66242	0.41424	0.5199
619.985	0.66257	0.41529	0.51914
620.182	0.66272	0.41634	0.51849
620.38	0.66286	0.41739	0.51785
620.577	0.66301	0.41843	0.5172
620.774	0.66315	0.41957	0.51655
620.971	0.66315	0.4207	0.5159
621.168	0.6633	0.42184	0.51525
621.366	0.66345	0.42297	0.5146
621.563	0.66359	0.42411	0.51395
621.76	0.66389	0.42524	0.5133
621.957	0.66418	0.42646	0.51276
622.154	0.66447	0.4276	0.51222
622.351	0.66476	0.42882	0.51168
622.548	0.66506	0.43004	0.51114
622.745	0.6652	0.43126	0.5106
622.942	0.6655	0.43249	0.51006
623.139	0.66579	0.43371	0.50952
623.336	0.66608	0.43493	0.50898
623.533	0.66623	0.43607	0.50833
623.73	0.66637	0.4372	0.50768
623.927	0.66652	0.43833	0.50703
624.124	0.66667	0.43947	0.50638
624.321	0.66681	0.4406	0.50573
624.518	0.66696	0.44165	0.50508
624.715	0.66711	0.4427	0.50454
624.912	0.66725	0.44375	0.504
625.109	0.6674	0.44479	0.50346
625.306	0.66754	0.44584	0.50292
625.503	0.66769	0.44698	0.50238
625.699	0.66784	0.44811	0.50184
625.896	0.66798	0.44925	0.5013
626.093	0.66813	0.45038	0.50076
626.29	0.66828	0.45151	0.50022
626.487	0.66842	0.45265	0.49968
626.683	0.66857	0.45378	0.49913
626.88	0.66886	0.45492	0.49859
627.077	0.66915	0.45605	0.49805
627.274	0.66945	0.45719	0.49751
627.47	0.66974	0.45832	0.49697
627.667	0.67003	0.45946	0.49643
627.864	0.67047	0.46068	0.49589
628.061	0.67091	0.4619	0.49535
628.257	0.67135	0.46312	0.49481
628.454	0.67179	0.46434	0.49427
628.65	0.67223	0.46557	0.49373
628.847	0.67267	0.46679	0.49319
629.044	0.67311	0.46801	0.49265
629.24	0.67354	0.46923	0.492
629.437	0.67398	0.47045	0.49146
629.633	0.67442	0.47168	0.49091
629.83	0.67486	0.4729	0.49037
630.026	0.6753	0.47412	0.48983
630.223	0.67574	0.47534	0.48929
630.419	0.67618	0.47656	0.48875
630.616	0.67662	0.47787	0.48821
630.812	0.67706	0.47918	0.48767
631.009	0.67749	0.48032	0.48713
631.205	0.67779	0.48154	0.48659
631.402	0.67808	0.48276	0.48605
631.598	0.67837	0.48398	0.4854
631.795	0.67867	0.48521	0.48475
631.991	0.67896	0.48643	0.4841
632.187	0.67925	0.48765	0.48345
632.384	0.67954	0.48878	0.4828
632.58	0.67998	0.49001	0.48226
632.776	0.68042	0.49123	0.48172
632.973	0.68086	0.49245	0.48118
633.169	0.6813	0.49367	0.48064
633.365	0.68174	0.49489	0.4801
633.562	0.68218	0.49612	0.47956
633.758	0.68262	0.49734	0.47902
633.954	0.68306	0.49865	0.47848
634.15	0.68349	0.49996	0.47804
634.346	0.68393	0.50127	0.47761
634.543	0.68437	0.50249	0.47718
634.739	0.68481	0.50371	0.47675
634.935	0.68525	0.50493	0.47631
635.131	0.68584	0.50615	0.47588
635.327	0.68627	0.50738	0.47545
635.523	0.68671	0.5086	0.47502
635.72	0.6873	0.50982	0.47458
635.916	0.68788	0.51095	0.47415
636.112	0.68847	0.51209	0.47372
636.308	0.68905	0.51322	0.47329
636.504	0.68964	0.51436	0.47285
636.7	0.69023	0.51549	0.47242
636.896	0.69081	0.51671	0.47199
637.092	0.6914	0.51794	0.47156
637.288	0.69183	0.51916	0.47112
637.484	0.69242	0.52038	0.47069
637.68	0.69301	0.5216	0.47026
637.876	0.69359	0.52282	0.46982
638.072	0.69418	0.52405	0.46939
638.268	0.69476	0.52527	0.46896
638.464	0.6952	0.52649	0.46853
638.659	0.69564	0.52771	0.46809
638.855	0.69608	0.52893	0.46766
639.051	0.69652	0.53016	0.46723
639.247	0.69696	0.53138	0.4669
639.443	0.6974	0.5326	0.46658
639.639	0.69783	0.53373	0.46626
639.835	0.69827	0.53496	0.46593
640.03	0.69871	0.53618	0.46561
640.226	0.69915	0.5374	0.46528
640.422	0.69959	0.53862	0.46496
640.618	0.70003	0.53984	0.46453
640.813	0.70047	0.54107	0.46409
641.009	0.70091	0.54229	0.46366
641.205	0.70135	0.54351	0.46323
641.4	0.70179	0.54473	0.46279
641.596	0.70222	0.54595	0.46236
641.792	0.70266	0.54718	0.46193
641.987	0.70325	0.5484	0.4615
642.183	0.70383	0.54962	0.46106
642.379	0.70442	0.55084	0.46063
642.574	0.705	0.55206	0.4602
642.77	0.70574	0.55329	0.45977
642.965	0.70647	0.55451	0.45923
643.161	0.7072	0.55573	0.45868
643.357	0.70793	0.55704	0.45814
643.552	0.70866	0.55835	0.4576
643.748	0.70939	0.55966	0.45728
643.943	0.71013	0.56105	0.45695
644.139	0.71086	0.56245	0.45663
644.334	0.71159	0.56376	0.45631
644.53	0.71232	0.56507	0.45598
644.725	0.71305	0.56638	0.45566
644.92	0.71378	0.56769	0.45533
645.116	0.71437	0.569	0.45501
645.311	0.71495	0.57031	0.45468
645.507	0.71554	0.57162	0.45436
645.702	0.71613	0.57292	0.45403
645.897	0.71671	0.57423	0.45371
646.093	0.7173	0.57546	0.45328
646.288	0.71788	0.57668	0.45284
646.483	0.71847	0.5779	0.45241
646.679	0.71905	0.57912	0.45198
646.874	0.71964	0.58034	0.45155
647.069	0.72022	0.58165	0.45111
647.264	0.72081	0.58296	0.45068
647.46	0.72139	0.58427	0.45025
647.655	0.72198	0.58558	0.44982
647.85	0.72256	0.58689	0.44938
648.045	0.72315	0.5882	0.44895
648.24	0.72373	0.58951	0.44852
648.436	0.72432	0.59082	0.44819
648.631	0.7249	0.59204	0.44787
648.826	0.72549	0.59326	0.44754
649.021	0.72608	0.59448	0.44722
649.216	0.72666	0.59579	0.4469
649.411	0.72725	0.5971	0.44657
649.606	0.72783	0.59841	0.44625
649.801	0.72842	0.59972	0.44592
649.996	0.729	0.60103	0.4456
650.191	0.72959	0.60243	0.44527
650.387	0.73017	0.60382	0.44495
650.582	0.7309	0.60522	0.44462
650.777	0.73164	0.60662	0.4443
650.971	0.73237	0.60801	0.44398
651.166	0.73295	0.60932	0.44365
651.361	0.73354	0.61063	0.44333
651.556	0.73412	0.61194	0.443
651.751	0.73471	0.61325	0.44268
651.946	0.73529	0.61465	0.44235
652.141	0.73588	0.61604	0.44203
652.336	0.73646	0.61744	0.4417
652.531	0.73705	0.61884	0.44138
652.726	0.73778	0.62014	0.44106
652.92	0.73851	0.62145	0.44073
653.115	0.73939	0.62276	0.44041
653.31	0.74027	0.62416	0.44008
653.505	0.74115	0.62556	0.43976
653.7	0.74203	0.62704	0.43943
653.894	0.7429	0.62844	0.43922
654.089	0.74378	0.62983	0.439
654.284	0.74451	0.63123	0.43878
654.479	0.74524	0.63263	0.43857
654.673	0.74598	0.63402	0.43835
654.868	0.74671	0.63542	0.43814
655.063	0.74744	0.63682	0.43792
655.257	0.74832	0.63821	0.4377
655.452	0.74905	0.63952	0.43738
655.647	0.74978	0.64083	0.43705
655.841	0.75051	0.64223	0.43673
656.036	0.75124	0.64362	0.4364
656.23	0.75198	0.64493	0.43608
656.425	0.75271	0.64624	0.43576
656.619	0.75344	0.64755	0.43543
656.814	0.75417	0.64895	0.43511
657.008	0.7549	0.65034	0.43478
657.203	0.75563	0.65174	0.43446
657.397	0.75637	0.65314	0.43413
657.592	0.7571	0.65453	0.43381
657.786	0.75783	0.65593	0.43359
657.981	0.75856	0.65733	0.43338
658.175	0.75929	0.65872	0.43316
658.37	0.76017	0.66003	0.43294
658.564	0.76105	0.66134	0.43273
658.758	0.76193	0.66265	0.43251
658.953	0.7628	0.66396	0.4323
659.147	0.76368	0.66527	0.43208
659.342	0.76456	0.66658	0.43186
659.536	0.76544	0.66798	0.43165
659.73	0.76632	0.66937	0.43143
659.924	0.76719	0.67077	0.43121
660.119	0.76807	0.67208	0.431
660.313	0.76895	0.67339	0.43078
660.507	0.76983	0.6747	0.43056
660.702	0.77071	0.67601	0.43035
660.896	0.77158	0.6774	0.43013
661.09	0.77231	0.6788	0.42992
661.284	0.77305	0.68011	0.42959
661.478	0.77378	0.6815	0.42927
661.673	0.77451	0.68281	0.42894
661.867	0.77524	0.68404	0.42862
662.061	0.77597	0.68535	0.42829
662.255	0.7767	0.68665	0.42797
662.449	0.77744	0.68796	0.42764
662.643	0.77817	0.68927	0.42732
662.837	0.7789	0.69058	0.4271
663.031	0.77963	0.69189	0.42689
663.225	0.78036	0.6932	0.42656
663.419	0.78109	0.69451	0.42624
663.613	0.78183	0.69582	0.42591
663.807	0.78256	0.69713	0.42559
664.001	0.78329	0.69844	0.42526
664.195	0.78402	0.69975	0.42494
664.389	0.78475	0.70106	0.42462
664.583	0.78548	0.70237	0.42429
664.777	0.78622	0.70359	0.42397
664.971	0.78695	0.70481	0.42364
665.165	0.78768	0.70612	0.42332
665.359	0.78841	0.70743	0.42299
665.553	0.78914	0.70874	0.42278
665.747	0.78987	0.71005	0.42256
665.94	0.79075	0.71136	0.42234
666.134	0.79148	0.71266	0.42213
666.328	0.79222	0.71397	0.42191
666.522	0.79295	0.71528	0.4217
666.716	0.79368	0.71659	0.42148
666.909	0.79441	0.7179	0.42126
667.103	0.79514	0.71912	0.42105
667.297	0.79587	0.72035	0.42083
667.491	0.79661	0.72157	0.42061
667.684	0.79734	0.72279	0.4204
667.878	0.79807	0.72401	0.42018
668.072	0.7988	0.72523	0.41997
668.265	0.79953	0.72646	0.41975
668.459	0.80026	0.72768	0.41953
668.653	0.801	0.7289	0.41932
668.846	0.80173	0.73012	0.4191
669.04	0.80246	0.73134	0.41899
669.233	0.80319	0.73265	0.41878
669.427	0.80392	0.73396	0.41867
669.621	0.80465	0.73527	0.41845
669.814	0.80538	0.73649	0.41823
670.008	0.80612	0.73771	0.41802
670.201	0.80685	0.73902	0.4178
670.395	0.80758	0.74025	0.41759
670.588	0.80831	0.74147	0.41737
670.782	0.80904	0.74269	0.41715
670.975	0.80977	0.74391	0.41694
671.168	0.81051	0.74513	0.41672
671.362	0.81124	0.74636	0.4165
671.555	0.81197	0.74758	0.41629
671.749	0.8127	0.7488	0.41607
671.942	0.81358	0.75002	0.41586
672.135	0.81446	0.75133	0.41575
672.329	0.81534	0.75264	0.41564
672.522	0.81621	0.75395	0.41553
672.715	0.81709	0.75526	0.41542
672.909	0.81797	0.75657	0.41521
673.102	0.81885	0.75779	0.41499
673.295	0.81972	0.75901	0.41477
673.488	0.8206	0.76032	0.41456
673.682	0.82148	0.76163	0.41434
673.875	0.82236	0.76294	0.41413
674.068	0.82324	0.76425	0.41391
674.261	0.82397	0.76556	0.41369
674.455	0.8247	0.76687	0.41348
674.648	0.82543	0.76818	0.41326
674.841	0.82616	0.76949	0.41304
675.034	0.82689	0.7708	0.41283
675.227	0.82763	0.7721	0.41261
675.42	0.82836	0.77341	0.41239
675.613	0.82909	0.77472	0.41218
675.806	0.82982	0.77603	0.41196
675.999	0.83055	0.77725	0.41185
676.193	0.83128	0.77848	0.41175
676.386	0.83216	0.77979	0.41164
676.579	0.83289	0.78109	0.41153
676.772	0.83363	0.78232	0.41142
676.965	0.83436	0.78354	0.41131
677.158	0.83509	0.78476	0.4112
677.35	0.83582	0.78598	0.4111
677.543	0.8367	0.7872	0.41099
677.736	0.83758	0.78843	0.41088
677.929	0.83845	0.78965	0.41066
678.122	0.83933	0.79087	0.41045
678.315	0.84021	0.79209	0.41023
678.508	0.84109	0.79331	0.41002
678.701	0.84197	0.79454	0.4098
678.894	0.84284	0.79567	0.40958
679.086	0.84372	0.79689	0.40937
679.279	0.8446	0.79811	0.40904
679.472	0.84548	0.79934	0.40872
679.665	0.84636	0.80056	0.40839
679.858	0.84709	0.80178	0.40807
680.05	0.84782	0.803	0.40774
680.243	0.84855	0.80414	0.40742
680.436	0.84928	0.80527	0.40709
680.628	0.85001	0.80641	0.40677
680.821	0.85075	0.80754	0.40655
681.014	0.85133	0.80868	0.40634
681.206	0.85192	0.80981	0.40612
681.399	0.8525	0.81095	0.40591
681.592	0.85309	0.81208	0.40569
681.784	0.85382	0.81321	0.40547
681.977	0.85455	0.81435	0.40536
682.17	0.85528	0.81557	0.40526
682.362	0.85601	0.81671	0.40515
682.555	0.85675	0.81775	0.40504
682.747	0.85748	0.8188	0.40482
682.94	0.85821	0.81994	0.40461
683.132	0.85894	0.82098	0.40439
683.325	0.85967	0.82212	0.40417
683.517	0.8604	0.82325	0.40396
683.71	0.86114	0.82439	0.40374
683.902	0.86187	0.82552	0.40353
684.095	0.8626	0.82666	0.40342
684.287	0.86333	0.82779	0.40331
684.479	0.86406	0.82893	0.4032
684.672	0.86479	0.83015	0.40309
684.864	0.86553	0.83137	0.40299
685.056	0.86626	0.83259	0.40299
685.249	0.86699	0.83381	0.40299
685.441	0.86772	0.83504	0.40299
685.633	0.86845	0.83626	0.40299
685.826	0.86918	0.83748	0.40299
686.018	0.86992	0.83861	0.40288
686.21	0.87065	0.83975	0.40277
686.402	0.87138	0.84088	0.40266
686.595	0.87211	0.84202	0.40255
686.787	0.87284	0.84315	0.40244
686.979	0.87357	0.84429	0.40234
687.171	0.8743	0.84542	0.40223
687.363	0.87518	0.84656	0.40212
687.556	0.87606	0.84769	0.40201
687.748	0.87694	0.84883	0.4019
687.94	0.87782	0.84996	0.4018
688.132	0.87869	0.85101	0.40169
688.324	0.87957	0.85206	0.40158
688.516	0.88045	0.8531	0.40147
688.708	0.88133	0.85415	0.40136
688.9	0.88221	0.8552	0.40125
689.092	0.88308	0.85616	0.40115
689.284	0.88396	0.85712	0.40104
689.476	0.88484	0.85808	0.40093
689.668	0.88572	0.85904	0.40082
689.86	0.8866	0.86009	0.40071
690.052	0.88733	0.86113	0.40061
690.244	0.88821	0.86209	0.4005
690.436	0.88894	0.86314	0.40039
690.628	0.88967	0.86419	0.40028
690.82	0.8904	0.86524	0.40017
691.012	0.89128	0.86628	0.40006
691.204	0.89216	0.86733	0.40006
691.396	0.89303	0.86838	0.40006
691.587	0.89377	0.86942	0.40006
691.779	0.8945	0.87047	0.40006
691.971	0.89523	0.87143	0.40006
692.163	0.89596	0.87248	0.40006
692.355	0.89669	0.87344	0.40006
692.546	0.89742	0.87431	0.40006
692.738	0.89801	0.87519	0.39996
692.93	0.8986	0.87606	0.39974
693.122	0.89918	0.87693	0.39952
693.313	0.89977	0.8778	0.39931
693.505	0.90035	0.87868	0.39909
693.697	0.90094	0.87955	0.39888
693.888	0.90152	0.88042	0.39866
694.08	0.90196	0.88138	0.39844
694.272	0.90255	0.88234	0.39823
694.463	0.90313	0.8833	0.39801
694.655	0.90372	0.88418	0.39779
694.846	0.90445	0.88505	0.39769
695.038	0.90518	0.8861	0.39758
695.229	0.90591	0.88714	0.39747
695.421	0.90664	0.88819	0.39736
695.613	0.90737	0.88915	0.39725
695.804	0.90811	0.89011	0.39714
695.996	0.90884	0.89107	0.39704
696.187	0.90957	0.89203	0.39693
696.378	0.9103	0.89299	0.39682
696.57	0.91103	0.89395	0.39671
696.761	0.91176	0.89491	0.3966
696.953	0.9125	0.89587	0.3965
697.144	0.91308	0.89683	0.39639
697.336	0.91367	0.8977	0.39628
697.527	0.91425	0.89858	0.39617
697.718	0.91469	0.89945	0.39606
697.91	0.91528	0.90032	0.39596
698.101	0.91586	0.9012	0.39585
698.292	0.91645	0.90198	0.39574
698.483	0.91703	0.90285	0.39563
698.675	0.91762	0.90373	0.39552
698.866	0.9182	0.90451	0.39541
699.057	0.91879	0.9053	0.39531
699.248	0.91937	0.90608	0.3952
699.44	0.91996	0.90696	0.39509
699.631	0.92054	0.90774	0.39498
699.822	0.92113	0.90853	0.39487
700.013	0.92171	0.90931	0.39477
700.204	0.9223	0.9101	0.39466
700.396	0.92289	0.91088	0.39455
700.587	0.92347	0.91176	0.39444
700.778	0.92406	0.91254	0.39433
700.969	0.92464	0.91333	0.39422
701.16	0.92523	0.91411	0.39412
701.351	0.92581	0.9149	0.39401
701.542	0.9264	0.91568	0.3939
701.733	0.92698	0.91647	0.39368
701.924	0.92757	0.91726	0.39358
702.115	0.92815	0.91804	0.39347
702.306	0.92874	0.91883	0.39336
702.497	0.92932	0.91961	0.39325
702.688	0.92991	0.9204	0.39314
702.879	0.93049	0.92118	0.39303
703.07	0.93108	0.92197	0.39293
703.261	0.93167	0.92275	0.39282
703.452	0.93225	0.92354	0.39271
703.642	0.93284	0.92433	0.3926
703.833	0.93342	0.92494	0.39249
704.024	0.93401	0.92555	0.39239
704.215	0.93459	0.92625	0.39228
704.406	0.93518	0.92694	0.39217
704.597	0.93562	0.92764	0.39206
704.787	0.93606	0.92834	0.39195
704.978	0.93649	0.92904	0.39185
705.169	0.93693	0.92974	0.39174
705.36	0.93752	0.93052	0.39163
705.55	0.9381	0.93131	0.39152
705.741	0.93869	0.93209	0.39141
705.932	0.93927	0.93288	0.3913
706.122	0.93986	0.93367	0.3912
706.313	0.9403	0.93445	0.39098
706.504	0.94074	0.93524	0.39076
706.694	0.94118	0.93602	0.39055
706.885	0.94162	0.93681	0.39033
707.076	0.94205	0.93759	0.39022
707.266	0.94249	0.93838	0.39011
707.457	0.94293	0.93908	0.39001
707.647	0.94337	0.93977	0.38979
707.838	0.94381	0.94039	0.38968
708.028	0.94425	0.941	0.38947
708.219	0.94469	0.94161	0.38936
708.409	0.94513	0.94222	0.38925
708.6	0.94557	0.94283	0.38914
708.79	0.94601	0.94353	0.38903
708.981	0.94644	0.94423	0.38892
709.171	0.94688	0.94492	0.38882
709.362	0.94732	0.94562	0.38871
709.552	0.94776	0.94632	0.3886
709.742	0.9482	0.94702	0.38849
709.933	0.94864	0.94772	0.38838
710.123	0.94908	0.94842	0.38828
710.313	0.94952	0.94911	0.38817
710.504	0.94981	0.94981	0.38806
710.694	0.9501	0.95042	0.38784
710.884	0.9504	0.95103	0.38763
711.075	0.95069	0.95156	0.38741
711.265	0.95098	0.95217	0.38719
711.455	0.95127	0.95278	0.38709
711.645	0.95157	0.95339	0.38698
711.835	0.95186	0.954	0.38687
712.026	0.95215	0.95444	0.38676
712.216	0.95244	0.95496	0.38665
712.406	0.95274	0.9554	0.38655
712.596	0.95303	0.95592	0.38644
712.786	0.95332	0.95645	0.38633
712.976	0.95376	0.95697	0.38622
713.166	0.9542	0.95749	0.38611
713.357	0.95449	0.95802	0.386
713.547	0.95478	0.95845	0.3859
713.737	0.95508	0.95889	0.38579
713.927	0.95537	0.95933	0.38568
714.117	0.95566	0.95985	0.38557
714.307	0.95596	0.96037	0.38546
714.497	0.95625	0.9609	0.38525
714.687	0.95654	0.96142	0.38503
714.877	0.95669	0.96186	0.38482
715.067	0.95683	0.96221	0.3846
715.257	0.95698	0.96264	0.38438
715.446	0.95713	0.96308	0.38417
715.636	0.95727	0.9636	0.38395
715.826	0.95742	0.96413	0.38373
716.016	0.95757	0.96456	0.38352
716.206	0.95771	0.965	0.3833
716.396	0.95786	0.96544	0.38308
716.586	0.958	0.96587	0.38287
716.775	0.95815	0.9664	0.38265
716.965	0.9583	0.96692	0.38244
717.155	0.95844	0.96744	0.38222
717.345	0.95859	0.96797	0.382
717.535	0.95874	0.9684	0.38179
717.724	0.95888	0.96884	0.38168
717.914	0.95903	0.96919	0.38157
718.104	0.95917	0.96963	0.38146
718.293	0.95932	0.96997	0.38135
718.483	0.95947	0.97032	0.38125
718.673	0.95961	0.97067	0.38114
718.862	0.95976	0.97102	0.38103
719.052	0.96005	0.97137	0.38092
719.242	0.96035	0.97172	0.38071
719.431	0.96064	0.97207	0.38049
719.621	0.96078	0.97242	0.38027
719.81	0.96108	0.97277	0.38006
720	0.96137	0.97312	0.37984
720.189	0.96152	0.97347	0.37962
720.379	0.96152	0.97382	0.37941
720.568	0.96152	0.97408	0.37919
720.758	0.96152	0.97443	0.37897
720.947	0.96152	0.97478	0.37876
721.137	0.96152	0.97512	0.37854
721.326	0.96152	0.97539	0.37833
721.516	0.96152	0.97574	0.37811
721.705	0.96152	0.976	0.37789
721.894	0.96152	0.97635	0.37768
722.084	0.96152	0.9767	0.37746
722.273	0.96152	0.97704	0.37724
722.462	0.96152	0.97731	0.37692
722.652	0.96152	0.97766	0.3766
722.841	0.96152	0.978	0.37627
723.03	0.96152	0.97827	0.37595
723.22	0.96166	0.97853	0.37562
723.409	0.96181	0.97879	0.3753
723.598	0.96181	0.97905	0.37497
723.787	0.96181	0.97931	0.37465
723.977	0.96181	0.97958	0.37432
724.166	0.96181	0.97984	0.374
724.355	0.96181	0.9801	0.37378
724.544	0.96181	0.98036	0.37357
724.733	0.96181	0.98062	0.37335
724.922	0.96181	0.98089	0.37313
725.111	0.96181	0.98115	0.37292
725.301	0.96181	0.98141	0.3727
725.49	0.96181	0.98158	0.37249
725.679	0.96166	0.98185	0.37227
725.868	0.96166	0.98202	0.37205
726.057	0.96166	0.98219	0.37184
726.246	0.96166	0.98237	0.37162
726.435	0.96166	0.98254	0.3714
726.624	0.96166	0.98272	0.37119
726.813	0.96166	0.98289	0.37097
727.002	0.96166	0.98307	0.37075
727.191	0.96166	0.98324	0.37065
727.38	0.96166	0.98342	0.37043
727.569	0.96166	0.98359	0.37032
727.757	0.96166	0.98377	0.37011
727.946	0.96166	0.98394	0.36989
728.135	0.96166	0.98403	0.36978
728.324	0.96181	0.98411	0.36957
728.513	0.96181	0.98429	0.36935
728.702	0.96195	0.98438	0.36913
728.891	0.9621	0.98446	0.36892
729.079	0.96225	0.98455	0.3687
729.268	0.9621	0.98464	0.36848
729.457	0.96195	0.98473	0.36827
729.646	0.96181	0.98473	0.36805
729.834	0.96166	0.98473	0.36783
730.023	0.96152	0.98481	0.36762
730.212	0.96137	0.9849	0.3674
730.4	0.96108	0.9849	0.36719
730.589	0.96078	0.98499	0.36697
730.778	0.96049	0.98507	0.36675
730.966	0.96035	0.98516	0.36654
731.155	0.9602	0.98525	0.36643
731.344	0.96005	0.98534	0.36632
731.532	0.95991	0.98542	0.36621
731.721	0.95991	0.98551	0.3661
731.909	0.95991	0.9856	0.366
732.098	0.95991	0.98569	0.36589
732.286	0.95991	0.98569	0.36578
732.475	0.95991	0.98569	0.36567
732.663	0.95991	0.98569	0.36556
732.852	0.95991	0.98569	0.36535
733.04	0.95976	0.98569	0.36502
733.229	0.95961	0.9856	0.3647
733.417	0.95947	0.98551	0.36437
733.606	0.95932	0.98542	0.36405
733.794	0.95903	0.98534	0.36372
733.982	0.95874	0.98525	0.3634
734.171	0.95844	0.98516	0.36308
734.359	0.95815	0.98507	0.36275
734.547	0.95786	0.98499	0.36243
734.736	0.95757	0.9849	0.3621
734.924	0.95727	0.98481	0.36178
735.112	0.95698	0.98481	0.36145
735.3	0.95669	0.98481	0.36113
735.489	0.95639	0.9849	0.3608
735.677	0.9561	0.98499	0.36048
735.865	0.95596	0.98507	0.36016
736.053	0.95566	0.98507	0.35983
736.242	0.95537	0.98507	0.35951
736.43	0.95508	0.98507	0.35918
736.618	0.95478	0.98507	0.35886
736.806	0.95449	0.98507	0.35853
736.994	0.9542	0.98516	0.35821
737.182	0.95391	0.98516	0.35788
737.37	0.95361	0.98516	0.35756
737.558	0.95332	0.98507	0.35724
737.747	0.95303	0.98499	0.35691
737.935	0.95274	0.9849	0.35659
738.123	0.95244	0.98481	0.35626
738.311	0.95215	0.98464	0.35594
738.499	0.95171	0.98446	0.35561
738.687	0.95127	0.98429	0.35529
738.875	0.95083	0.98411	0.35496
739.063	0.9504	0.98394	0.35453
739.25	0.94996	0.98368	0.3541
739.438	0.94952	0.9835	0.35367
739.626	0.94908	0.98324	0.35334
739.814	0.94864	0.98298	0.35313
740.002	0.9482	0.98272	0.35291
740.19	0.94776	0.98246	0.35269
740.378	0.94747	0.98219	0.35248
740.566	0.94718	0.98193	0.35226
740.753	0.94688	0.98167	0.35204
740.941	0.94659	0.9815	0.35183
741.129	0.9463	0.98123	0.35161
741.317	0.94601	0.98097	0.3514
741.504	0.94571	0.98071	0.35118
741.692	0.94542	0.98054	0.35096
741.88	0.94498	0.98045	0.35064
742.068	0.94454	0.98027	0.35031
742.255	0.9441	0.98001	0.34988
742.443	0.94366	0.97975	0.34945
742.631	0.94323	0.97949	0.34902
742.818	0.94279	0.97931	0.34858
743.006	0.94235	0.97905	0.34815
743.193	0.94191	0.97879	0.34772
743.381	0.94132	0.97853	0.34729
743.569	0.94074	0.97827	0.34685
743.756	0.94015	0.978	0.34642
743.944	0.93971	0.97774	0.34599
744.131	0.93927	0.97748	0.34566
744.319	0.93898	0.97722	0.34545
744.506	0.93869	0.97696	0.34523
744.694	0.9384	0.9767	0.34501
744.881	0.93796	0.97635	0.3448
745.069	0.93752	0.976	0.34458
745.256	0.93708	0.97565	0.34437
745.443	0.93664	0.9753	0.34415
745.631	0.9362	0.97495	0.34393
745.818	0.93576	0.9746	0.34372
746.005	0.93532	0.97425	0.34339
746.193	0.93488	0.9739	0.34307
746.38	0.9343	0.97355	0.34274
746.567	0.93371	0.9732	0.34242
746.755	0.93313	0.97277	0.34209
746.942	0.93269	0.97242	0.34177
747.129	0.93225	0.97207	0.34144
747.317	0.93181	0.97172	0.34112
747.504	0.93123	0.97137	0.3408
747.691	0.93079	0.97102	0.34047
747.878	0.93035	0.97067	0.34015
748.065	0.92991	0.97032	0.33982
748.253	0.92947	0.96997	0.3395
748.44	0.92903	0.96963	0.33917
748.627	0.92859	0.96928	0.33885
748.814	0.92815	0.96893	0.33852
749.001	0.92771	0.96867	0.3382
749.188	0.92728	0.96832	0.33788
749.375	0.92684	0.96797	0.33766
749.562	0.9264	0.96762	0.33744
749.749	0.92596	0.96727	0.33723
749.936	0.92552	0.96701	0.33701
750.123	0.92508	0.96666	0.33679
750.31	0.92464	0.9664	0.33658
750.497	0.9242	0.96605	0.33636
750.684	0.92376	0.9657	0.33615
750.871	0.92332	0.96535	0.33593
751.058	0.92289	0.965	0.33571
751.245	0.92245	0.96465	0.3355
751.432	0.92201	0.96439	0.33528
751.619	0.92157	0.96413	0.33506
751.806	0.92113	0.96386	0.33485
751.993	0.92069	0.96343	0.33463
752.179	0.92025	0.96299	0.33431
752.366	0.91981	0.96256	0.33398
752.553	0.91937	0.96212	0.33366
752.74	0.91908	0.96168	0.33333
752.927	0.91864	0.96133	0.33301
753.113	0.9182	0.96098	0.33268
753.3	0.91776	0.96055	0.33236
753.487	0.91733	0.96002	0.33204
753.673	0.91689	0.9595	0.33171
753.86	0.91645	0.95906	0.33139
754.047	0.91601	0.95863	0.33106
754.233	0.91557	0.9581	0.33085
754.42	0.91513	0.95758	0.33063
754.607	0.91469	0.95697	0.33041
754.793	0.91425	0.95636	0.3302
754.98	0.91381	0.95575	0.32998
755.167	0.91337	0.95514	0.32976
755.353	0.91294	0.95453	0.32955
755.54	0.91235	0.95391	0.32933
755.726	0.91176	0.95339	0.32912
755.913	0.91118	0.95278	0.3289
756.099	0.91059	0.95226	0.32868
756.286	0.91001	0.95173	0.32847
756.472	0.90942	0.95121	0.32825
756.659	0.90884	0.95069	0.32803
756.845	0.90811	0.95016	0.32782
757.031	0.90737	0.94964	0.3276
757.218	0.90664	0.94911	0.32738
757.404	0.90606	0.94859	0.32706
757.591	0.90533	0.94807	0.32674
757.777	0.90459	0.94754	0.32641
757.963	0.90386	0.94702	0.32609
758.15	0.90328	0.9465	0.32576
758.336	0.90269	0.94597	0.32544
758.522	0.90211	0.94545	0.32511
758.708	0.90152	0.94492	0.32479
758.895	0.90094	0.9444	0.32446
759.081	0.90035	0.94388	0.32414
759.267	0.89977	0.94335	0.32382
759.453	0.89918	0.94283	0.32349
759.639	0.8986	0.94222	0.32317
759.826	0.89801	0.94161	0.32284
760.012	0.89742	0.941	0.32241
760.198	0.89669	0.94047	0.32198
760.384	0.89596	0.93986	0.32154
760.57	0.89523	0.93925	0.32111
760.756	0.8945	0.93855	0.32068
760.942	0.89362	0.93785	0.32025
761.128	0.89274	0.93716	0.31971
761.314	0.89201	0.93646	0.31917
761.5	0.89128	0.93576	0.31862
761.686	0.89055	0.93506	0.31808
761.872	0.88982	0.93436	0.31754
762.058	0.88908	0.93367	0.317
762.244	0.88835	0.93297	0.31657
762.43	0.88762	0.93227	0.31614
762.616	0.88674	0.93157	0.3157
762.802	0.88601	0.93087	0.31527
762.988	0.88528	0.93017	0.31484
763.174	0.8844	0.92956	0.31441
763.36	0.88352	0.92886	0.31397
763.546	0.8825	0.92825	0.31354
763.731	0.88147	0.92764	0.31311
763.917	0.88045	0.92703	0.31268
764.103	0.87943	0.92633	0.31235
764.289	0.8784	0.92572	0.31203
764.475	0.87738	0.92511	0.3117
764.66	0.87635	0.9245	0.31138
764.846	0.87533	0.92389	0.31095
765.032	0.8743	0.92328	0.31062
765.218	0.87343	0.92267	0.31019
765.403	0.87255	0.92197	0.30986
765.589	0.87167	0.92127	0.30954
765.775	0.87079	0.92057	0.30911
765.96	0.86992	0.91987	0.30878
766.146	0.86904	0.91918	0.30846
766.331	0.86816	0.91848	0.30813
766.517	0.86728	0.91778	0.30781
766.703	0.8664	0.91699	0.30748
766.888	0.86567	0.91621	0.30716
767.074	0.86494	0.91542	0.30684
767.259	0.86421	0.91472	0.30651
767.445	0.86348	0.91403	0.30619
767.63	0.86275	0.91324	0.30586
767.816	0.86201	0.91254	0.30554
768.001	0.86143	0.91184	0.30521
768.187	0.86084	0.91115	0.30489
768.372	0.86026	0.91045	0.30456
768.557	0.85953	0.90975	0.30424
768.743	0.85879	0.90905	0.30392
768.928	0.85806	0.90835	0.30359
769.113	0.85733	0.90765	0.30327
769.299	0.85645	0.90696	0.30283
769.484	0.85558	0.90626	0.3024
769.669	0.8547	0.90556	0.30197
769.855	0.85382	0.90486	0.30154
770.04	0.85294	0.90416	0.3011
770.225	0.85206	0.90347	0.30067
770.411	0.85119	0.90277	0.30035
770.596	0.85031	0.90207	0.30002
770.781	0.84928	0.90128	0.2997
770.966	0.84826	0.9005	0.29937
771.151	0.84723	0.8998	0.29905
771.337	0.84636	0.8991	0.29872
771.522	0.84548	0.89832	0.2984
771.707	0.8446	0.89753	0.29807
771.892	0.84372	0.89674	0.29775
772.077	0.84284	0.89596	0.29743
772.262	0.84197	0.89517	0.2971
772.447	0.84109	0.89439	0.29678
772.632	0.84021	0.89351	0.29645
772.817	0.83933	0.89264	0.29613
773.002	0.83845	0.89177	0.2958
773.187	0.83758	0.8909	0.29548
773.372	0.8367	0.89002	0.29515
773.557	0.83582	0.88924	0.29483
773.742	0.83494	0.88837	0.29451
773.927	0.83406	0.88749	0.29418
774.112	0.83319	0.88653	0.29386
774.297	0.83231	0.88557	0.29353
774.482	0.83143	0.88461	0.2931
774.667	0.83055	0.88374	0.29267
774.851	0.82953	0.88287	0.29223
775.036	0.8285	0.88199	0.2918
775.221	0.82748	0.88112	0.29137
775.406	0.82646	0.88016	0.29094
775.591	0.82558	0.87929	0.2905
775.776	0.8247	0.8785	0.29007
775.96	0.82397	0.87772	0.28964
776.145	0.82324	0.87693	0.28921
776.33	0.82251	0.87606	0.28877
776.514	0.82177	0.87519	0.28845
776.699	0.82104	0.8744	0.28812
776.884	0.82031	0.87353	0.2878
777.068	0.81958	0.87274	0.28737
777.253	0.81885	0.87196	0.28693
777.438	0.81812	0.87117	0.2865
777.622	0.81738	0.87038	0.28618
777.807	0.81651	0.8696	0.28585
777.991	0.81563	0.86881	0.28553
778.176	0.81475	0.86803	0.2851
778.361	0.81387	0.86716	0.28477
778.545	0.81299	0.86637	0.28445
778.73	0.81197	0.86558	0.28412
778.914	0.81095	0.8648	0.2838
779.099	0.80992	0.86393	0.28347
779.283	0.80904	0.86305	0.28315
779.467	0.80817	0.86227	0.28283
779.652	0.80729	0.86148	0.2825
779.836	0.80641	0.8607	0.28218
780.021	0.80553	0.85991	0.28185
780.205	0.80465	0.85904	0.28153
780.389	0.80378	0.85825	0.2812
780.574	0.8029	0.85747	0.28088
780.758	0.80187	0.85651	0.28055
780.942	0.80085	0.85555	0.28023
781.127	0.79982	0.85459	0.2799
781.311	0.79865	0.85363	0.27958
781.495	0.79748	0.85267	0.27915
781.679	0.79631	0.85162	0.27872
781.864	0.79514	0.85057	0.27828
782.048	0.79397	0.84952	0.27785
782.232	0.79295	0.84856	0.27753
782.416	0.79192	0.8476	0.2772
782.6	0.7909	0.84664	0.27688
782.785	0.78987	0.84577	0.27655
782.969	0.78885	0.8449	0.27623
783.153	0.78783	0.84403	0.2759
783.337	0.7868	0.84315	0.27569
783.521	0.78578	0.84228	0.27547
783.705	0.7849	0.84141	0.27515
783.889	0.78402	0.84045	0.27482
784.073	0.78314	0.83949	0.2745
784.257	0.78212	0.83844	0.27417
784.441	0.78109	0.83739	0.27385
784.625	0.78007	0.83634	0.27352
784.809	0.77919	0.8353	0.2732
784.993	0.77817	0.83425	0.27287
785.177	0.77714	0.8332	0.27255
785.361	0.77612	0.83216	0.27223
785.545	0.7751	0.83111	0.2719
785.729	0.77407	0.83006	0.27158
785.912	0.77305	0.82901	0.27125
786.096	0.77202	0.82797	0.27093
786.28	0.771	0.82701	0.2706
786.464	0.76997	0.82596	0.27017
786.648	0.76895	0.82491	0.26963
786.832	0.76793	0.82395	0.26909
787.015	0.7669	0.8229	0.26855
787.199	0.76588	0.82194	0.26801
787.383	0.76485	0.8209	0.26758
787.567	0.76383	0.81994	0.26714
787.75	0.7628	0.81898	0.26671
787.934	0.76178	0.81802	0.26628
788.118	0.76076	0.81706	0.26584
788.301	0.75973	0.81601	0.26541
788.485	0.75871	0.81496	0.26498
788.668	0.75768	0.81391	0.26455
788.852	0.75666	0.81287	0.26411
789.036	0.75563	0.81182	0.26368
789.219	0.75446	0.81086	0.26325
789.403	0.75329	0.8099	0.26292
789.586	0.75212	0.80885	0.2626
789.77	0.75095	0.8078	0.26217
789.953	0.74978	0.80676	0.26173
790.137	0.74861	0.80571	0.2613
790.32	0.74744	0.80466	0.26087
790.504	0.74627	0.80361	0.26044
790.687	0.7451	0.80257	0.26
790.871	0.74393	0.80152	0.25957
791.054	0.74276	0.80047	0.25914
791.237	0.74144	0.79942	0.25871
791.421	0.74012	0.79846	0.25827
791.604	0.73881	0.7975	0.25773
791.787	0.73749	0.79654	0.25719
791.971	0.73617	0.79558	0.25665
792.154	0.73486	0.79462	0.25611
792.337	0.73354	0.79366	0.25557
792.521	0.73222	0.7927	0.25503
792.704	0.73105	0.79174	0.25449
792.887	0.72988	0.79078	0.25395
793.07	0.72871	0.78982	0.25341
793.253	0.72754	0.78886	0.25287
793.437	0.72637	0.78782	0.25233
793.62	0.7252	0.78677	0.25178
793.803	0.72403	0.78572	0.25124
793.986	0.72286	0.78467	0.2507
794.169	0.72169	0.78371	0.25016
794.352	0.72052	0.78275	0.24962
794.535	0.71934	0.78171	0.24919
794.718	0.71817	0.78075	0.24876
794.901	0.717	0.77979	0.24843
795.084	0.71583	0.77883	0.24811
795.268	0.71466	0.77778	0.24778
795.451	0.71364	0.77682	0.24746
795.633	0.71261	0.77577	0.24713
795.816	0.71159	0.77472	0.24681
795.999	0.71056	0.77368	0.24648
796.182	0.70954	0.77263	0.24616
796.365	0.70852	0.77158	0.24584
796.548	0.70749	0.77053	0.24551
796.731	0.70647	0.76949	0.24519
796.914	0.70544	0.76844	0.24486
797.097	0.70442	0.76739	0.24465
797.28	0.70354	0.76634	0.24443
797.462	0.70266	0.7653	0.24421
797.645	0.70164	0.76425	0.244
797.828	0.70061	0.76329	0.24378
798.011	0.69959	0.76233	0.24356
798.193	0.69857	0.76137	0.24346
798.376	0.69754	0.76041	0.24335
798.559	0.69652	0.75945	0.24324
798.742	0.69549	0.7584	0.24313
798.924	0.69447	0.75735	0.24292
799.107	0.69344	0.75631	0.2427
799.29	0.69242	0.75526	0.24238
799.472	0.6914	0.75421	0.24205
799.655	0.69052	0.75316	0.24173
799.837	0.68949	0.75212	0.2414
800.02	0.68847	0.75107	0.24108
800.203	0.68759	0.75002	0.24075
800.385	0.68657	0.74889	0.24043
800.568	0.68554	0.74784	0.2401
800.75	0.68452	0.74679	0.23978
800.933	0.68349	0.74574	0.23945
801.115	0.68247	0.7447	0.23902
801.298	0.68145	0.74356	0.23859
801.48	0.68042	0.74243	0.23816
801.663	0.6794	0.74129	0.23772
801.845	0.67823	0.74016	0.23729
802.027	0.67706	0.73902	0.23686
802.21	0.67589	0.73789	0.23643
802.392	0.67471	0.73684	0.23599
802.574	0.67354	0.73579	0.23556
802.757	0.67237	0.73466	0.23513
802.939	0.6712	0.73353	0.2347
803.121	0.67003	0.73239	0.23426
803.304	0.66886	0.73126	0.23383
803.486	0.66769	0.73012	0.23329
803.668	0.66652	0.72907	0.23286
803.85	0.66535	0.72803	0.23242
804.033	0.66418	0.72698	0.23199
804.215	0.66301	0.72593	0.23156
804.397	0.66184	0.72488	0.23113
804.579	0.66067	0.72384	0.23069
804.761	0.6595	0.72279	0.23026
804.943	0.65833	0.72174	0.22983
805.125	0.65701	0.72069	0.2294
805.308	0.65569	0.71956	0.22896
805.49	0.65452	0.71843	0.22853
805.672	0.65335	0.71729	0.2281
805.854	0.65218	0.71616	0.22767
806.036	0.65086	0.71502	0.22723
806.218	0.64955	0.71389	0.22691
806.4	0.64823	0.71275	0.22658
806.582	0.64691	0.71162	0.22626
806.764	0.6456	0.71048	0.22594
806.946	0.64428	0.70935	0.22561
807.128	0.64296	0.70821	0.22529
807.31	0.64164	0.70708	0.22496
807.491	0.64033	0.70594	0.22464
807.673	0.63916	0.7049	0.22431
807.855	0.63813	0.70385	0.22399
808.037	0.63711	0.70263	0.22366
808.219	0.63608	0.70141	0.22334
808.401	0.63506	0.70027	0.22302
808.582	0.63404	0.69914	0.22269
808.764	0.63301	0.698	0.22237
808.946	0.63199	0.69687	0.22204
809.128	0.63096	0.69573	0.22172
809.309	0.62994	0.6946	0.22139
809.491	0.62891	0.69346	0.22107
809.673	0.62789	0.69233	0.22074
809.854	0.62687	0.69119	0.22031
810.036	0.62584	0.69006	0.21988
810.218	0.62482	0.68892	0.21945
810.399	0.62365	0.68779	0.21901
810.581	0.62248	0.68674	0.21858
810.763	0.62131	0.68569	0.21815
810.944	0.62013	0.68465	0.21772
811.126	0.61896	0.6836	0.21728
811.307	0.61779	0.68255	0.21685
811.489	0.61662	0.68142	0.21642
811.67	0.6156	0.68028	0.21599
811.852	0.61457	0.67915	0.21555
812.033	0.61355	0.6781	0.21512
812.215	0.61253	0.67705	0.21469
812.396	0.61135	0.67592	0.21425
812.578	0.61018	0.67478	0.21382
812.759	0.60887	0.67365	0.21339
812.94	0.60755	0.67251	0.21296
813.122	0.60623	0.67147	0.21252
813.303	0.60492	0.67042	0.21209
813.484	0.6036	0.66937	0.21166
813.666	0.60228	0.66833	0.21123
813.847	0.60097	0.66728	0.21079
814.028	0.59965	0.66623	0.21036
814.21	0.59833	0.66518	0.20993
814.391	0.59701	0.66405	0.20939
814.572	0.5957	0.66291	0.20885
814.753	0.59438	0.66178	0.20831
814.934	0.59306	0.66064	0.20787
815.116	0.59175	0.65951	0.20733
815.297	0.59043	0.65837	0.20679
815.478	0.58926	0.65715	0.20625
815.659	0.58809	0.65593	0.20571
815.84	0.58677	0.65471	0.20517
816.021	0.58546	0.6534	0.20474
816.202	0.58414	0.65209	0.2043
816.383	0.58282	0.65078	0.20387
816.564	0.5815	0.64947	0.20344
816.745	0.58019	0.64816	0.20301
816.926	0.57887	0.64685	0.20257
817.107	0.57755	0.64554	0.20214
817.288	0.57624	0.64423	0.20171
817.469	0.57507	0.64301	0.20138
817.65	0.5739	0.64179	0.20106
817.831	0.57272	0.64057	0.20063
818.012	0.57155	0.63935	0.20019
818.193	0.57038	0.63804	0.19976
818.374	0.56921	0.63682	0.19933
818.555	0.56804	0.63559	0.1989
818.736	0.56687	0.63437	0.19846
818.916	0.5657	0.63315	0.19792
819.097	0.56453	0.63193	0.19738
819.278	0.56336	0.63071	0.19684
819.459	0.56219	0.62948	0.19641
819.64	0.56102	0.62826	0.19587
819.82	0.55985	0.62713	0.19533
820.001	0.55868	0.62599	0.19479
820.182	0.55751	0.62486	0.19425
820.362	0.55634	0.62372	0.19381
820.543	0.55517	0.62259	0.19338
820.724	0.55399	0.62145	0.19295
820.904	0.55282	0.62032	0.19252
821.085	0.55165	0.61918	0.19208
821.266	0.55048	0.61805	0.19165
821.446	0.54931	0.61692	0.19122
821.627	0.54814	0.61578	0.19079
821.807	0.54697	0.61465	0.19035
821.988	0.5458	0.6136	0.18992
822.168	0.54463	0.61255	0.18949
822.349	0.54346	0.61142	0.18905
822.529	0.54229	0.61028	0.18862
822.71	0.54112	0.60915	0.18819
822.89	0.53995	0.60793	0.18776
823.071	0.53878	0.60679	0.18743
823.251	0.53761	0.60574	0.18711
823.431	0.53644	0.60452	0.18678
823.612	0.53526	0.60347	0.18646
823.792	0.53409	0.60225	0.18613
823.973	0.53292	0.60112	0.1857
824.153	0.53161	0.5999	0.18527
824.333	0.53029	0.59867	0.18484
824.514	0.52897	0.59745	0.1844
824.694	0.52766	0.59623	0.18397
824.874	0.52634	0.59501	0.18354
825.054	0.52502	0.59379	0.18311
825.235	0.52371	0.59256	0.18267
825.415	0.52239	0.59134	0.18224
825.595	0.52107	0.59012	0.18181
825.775	0.5199	0.5889	0.18138
825.955	0.51873	0.58768	0.18094
826.135	0.51756	0.58654	0.18051
826.316	0.51653	0.58541	0.18019
826.496	0.51551	0.58427	0.17986
826.676	0.51463	0.58314	0.17954
826.856	0.51375	0.582	0.17921
827.036	0.51273	0.58095	0.17889
827.216	0.51171	0.57991	0.17856
827.396	0.51068	0.57886	0.17824
827.576	0.50966	0.57781	0.17791
827.756	0.50878	0.57677	0.17748
827.936	0.5079	0.57572	0.17705
828.116	0.50702	0.57467	0.17673
828.296	0.506	0.57354	0.1764
828.476	0.50498	0.5724	0.17608
828.656	0.50395	0.57127	0.17575
828.835	0.50293	0.57013	0.17543
829.015	0.5019	0.569	0.1751
829.195	0.50088	0.56786	0.17478
829.375	0.49985	0.56664	0.17445
829.555	0.49883	0.56542	0.17413
829.735	0.49781	0.5642	0.1738
829.914	0.49678	0.56306	0.17348
830.094	0.49576	0.56193	0.17316
830.274	0.49473	0.56079	0.17283
830.454	0.49371	0.55966	0.17251
830.633	0.49268	0.55844	0.17218
830.813	0.49166	0.55721	0.17186
830.993	0.49064	0.55608	0.17153
831.172	0.48961	0.55486	0.17121
831.352	0.48859	0.55364	0.17078
831.532	0.48756	0.55241	0.17034
831.711	0.48654	0.55128	0.16991
831.891	0.48537	0.55006	0.16948
832.07	0.4842	0.54892	0.16905
832.25	0.48303	0.54779	0.16861
832.429	0.48171	0.54665	0.16829
832.609	0.48039	0.54552	0.16796
832.789	0.47908	0.54438	0.16764
832.968	0.47776	0.54325	0.16732
833.147	0.47644	0.54211	0.16699
833.327	0.47512	0.54098	0.16667
833.506	0.47381	0.53976	0.16634
833.686	0.47249	0.53854	0.16591
833.865	0.47117	0.53731	0.16548
834.045	0.47	0.536	0.16504
834.224	0.46883	0.53461	0.16461
834.403	0.46752	0.53321	0.16418
834.583	0.46634	0.53181	0.16375
834.762	0.46503	0.53042	0.16331
834.941	0.46371	0.52902	0.16288
835.121	0.46239	0.52771	0.16245
835.3	0.46108	0.5264	0.16212
835.479	0.45976	0.52509	0.1618
835.658	0.45844	0.52387	0.16148
835.837	0.45713	0.52265	0.16115
836.017	0.45581	0.52143	0.16093
836.196	0.45464	0.52029	0.16061
836.375	0.45347	0.51916	0.16029
836.554	0.45215	0.51802	0.15996
836.733	0.45113	0.51689	0.15964
836.912	0.4501	0.51567	0.15931
837.091	0.44908	0.51445	0.15899
837.271	0.44805	0.51322	0.15866
837.45	0.44703	0.51209	0.15834
837.629	0.44601	0.51095	0.15801
837.808	0.44498	0.50982	0.15769
837.987	0.44396	0.50868	0.15737
838.166	0.44308	0.50746	0.15704
838.345	0.4422	0.50624	0.15672
838.524	0.44118	0.50502	0.15639
838.702	0.44015	0.5038	0.15607
838.881	0.43913	0.50257	0.15574
839.06	0.4381	0.50144	0.15542
839.239	0.43708	0.50031	0.15509
839.418	0.43606	0.49917	0.15477
[truncated: 466 more rows]

## Sheet: Fig 2e
	NS	1.9	2.1	2.3	2.7	3	3.3
480.016	0.9412	0.77229	0.90444	0.67183	0.54891	0.30367	0.43546
480.222	0.94077	0.77251	0.90448	0.67236	0.54891	0.30444	0.43519
480.429	0.94033	0.77275	0.90452	0.67287	0.54891	0.30517	0.43492
480.635	0.9399	0.77299	0.90458	0.67322	0.54891	0.30588	0.43465
480.842	0.93946	0.77325	0.90464	0.67358	0.5523	0.30657	0.43438
481.048	0.93902	0.77351	0.9047	0.67393	0.55446	0.30722	0.43411
481.255	0.93902	0.77379	0.90476	0.67429	0.5583	0.30786	0.43384
481.461	0.93859	0.77407	0.90481	0.67464	0.56111	0.30762	0.43357
481.667	0.93815	0.77437	0.90489	0.675	0.56326	0.30738	0.4333
481.874	0.93772	0.77467	0.90497	0.67535	0.56496	0.30798	0.43303
482.08	0.93728	0.77498	0.90505	0.6757	0.56779	0.30815	0.43263
482.287	0.93685	0.77531	0.90515	0.67606	0.57145	0.30872	0.43223
482.493	0.93641	0.77564	0.90525	0.67641	0.57453	0.30926	0.43182
482.699	0.93598	0.77598	0.90532	0.67677	0.57715	0.30979	0.43142
482.906	0.93554	0.77633	0.90544	0.67712	0.57941	0.3103	0.43101
483.112	0.9351	0.7767	0.90554	0.67748	0.58138	0.3108	0.43061
483.318	0.9351	0.77707	0.90566	0.67783	0.58126	0.31128	0.43021
483.524	0.9351	0.77745	0.90577	0.67836	0.58115	0.31174	0.4298
483.731	0.9351	0.77784	0.90589	0.67889	0.58106	0.31219	0.4294
483.937	0.9351	0.77824	0.90601	0.67943	0.58097	0.31333	0.42899
484.143	0.93467	0.77865	0.90615	0.67996	0.5809	0.31444	0.42859
484.349	0.93423	0.77907	0.90626	0.68049	0.57941	0.31551	0.42832
484.556	0.93423	0.7795	0.9064	0.68102	0.57805	0.31655	0.42805
484.762	0.93423	0.77994	0.90656	0.68155	0.57681	0.31757	0.42765
484.968	0.9338	0.78039	0.90669	0.68208	0.57567	0.3179	0.42724
485.174	0.93423	0.78085	0.90685	0.68262	0.57462	0.31855	0.42698
485.38	0.93423	0.78132	0.90701	0.68315	0.57365	0.31886	0.42671
485.587	0.93423	0.7818	0.90716	0.68368	0.57275	0.31947	0.4263
485.793	0.93423	0.78229	0.90732	0.68421	0.57299	0.32038	0.4259
485.999	0.93423	0.78279	0.9075	0.68474	0.57321	0.32127	0.42549
486.205	0.93467	0.7833	0.90767	0.68527	0.57391	0.32213	0.42509
486.411	0.9351	0.78381	0.90785	0.68581	0.57505	0.32298	0.42482
486.617	0.9351	0.78434	0.90805	0.68634	0.57612	0.3238	0.42442
486.823	0.9351	0.78488	0.90822	0.68687	0.57713	0.3246	0.42401
487.029	0.9351	0.78543	0.90842	0.6874	0.57808	0.32538	0.42374
487.235	0.93467	0.78598	0.90861	0.68793	0.57941	0.32614	0.42348
487.441	0.93423	0.78655	0.90881	0.68864	0.58066	0.32689	0.42321
487.647	0.9338	0.78713	0.90903	0.68935	0.58225	0.32761	0.42294
487.853	0.93336	0.78771	0.90924	0.69006	0.58337	0.32833	0.42267
488.059	0.93293	0.78831	0.90946	0.69077	0.58443	0.32902	0.4224
488.265	0.93249	0.78891	0.90967	0.69148	0.58543	0.3297	0.42213
488.471	0.93206	0.78953	0.90989	0.69219	0.58602	0.33036	0.42186
488.677	0.93162	0.79015	0.91012	0.69289	0.58658	0.33127	0.42146
488.883	0.93118	0.79079	0.91036	0.6936	0.58712	0.3319	0.42105
489.089	0.93118	0.79143	0.91059	0.69431	0.58763	0.33252	0.42078
489.295	0.93118	0.79209	0.91085	0.69502	0.58812	0.33313	0.42038
489.501	0.93118	0.79275	0.91108	0.69573	0.58859	0.33372	0.41998
489.707	0.93118	0.79342	0.91134	0.69644	0.58904	0.3343	0.41957
489.913	0.93118	0.79411	0.91159	0.69715	0.58947	0.33536	0.41917
490.119	0.93118	0.7948	0.91186	0.69786	0.58988	0.33639	0.41876
490.325	0.93118	0.7955	0.91212	0.69856	0.59028	0.33741	0.41823
490.531	0.93118	0.79622	0.91239	0.69927	0.59118	0.3384	0.41796
490.736	0.93118	0.79694	0.91267	0.69981	0.59209	0.33938	0.41742
490.942	0.93118	0.79764	0.91308	0.70034	0.593	0.34008	0.41701
491.148	0.93162	0.79836	0.91365	0.70105	0.5939	0.34079	0.41675
491.354	0.93162	0.7991	0.9141	0.70175	0.59481	0.3415	0.41648
491.56	0.93162	0.79986	0.91469	0.70246	0.59571	0.3422	0.41621
491.765	0.93162	0.80064	0.91531	0.70317	0.59662	0.34291	0.41594
491.971	0.93162	0.80146	0.91596	0.70388	0.59722	0.34362	0.41567
492.177	0.93162	0.8023	0.9166	0.70477	0.59813	0.34432	0.41553
492.383	0.93162	0.8033	0.91729	0.70565	0.59873	0.34503	0.4154
492.588	0.93162	0.80418	0.91784	0.70654	0.59964	0.34574	0.41513
492.794	0.93162	0.80509	0.91841	0.70725	0.60024	0.34644	0.415
493	0.93162	0.80617	0.91897	0.70796	0.60085	0.34715	0.41486
493.206	0.93162	0.80728	0.91927	0.70867	0.60175	0.34762	0.41473
493.411	0.93162	0.80827	0.9197	0.70937	0.60266	0.34809	0.41446
493.617	0.93162	0.80929	0.92001	0.71008	0.60326	0.34856	0.41432
493.823	0.93162	0.81033	0.92017	0.71079	0.60386	0.34927	0.41419
494.028	0.93162	0.81139	0.92035	0.7115	0.60477	0.34974	0.41405
494.234	0.93162	0.81248	0.92066	0.71221	0.60537	0.35021	0.41392
494.439	0.93162	0.81358	0.92099	0.71292	0.60628	0.35092	0.41378
494.645	0.93206	0.81471	0.92134	0.71363	0.60688	0.35163	0.41351
494.851	0.93249	0.81585	0.92168	0.71434	0.60719	0.3521	0.41325
495.056	0.93293	0.81688	0.92205	0.71522	0.60749	0.3528	0.41284
495.262	0.93336	0.81807	0.9224	0.71593	0.60779	0.35351	0.41244
495.467	0.9338	0.81928	0.92277	0.71682	0.60839	0.35422	0.41203
495.673	0.9338	0.8205	0.92317	0.7177	0.609	0.35492	0.41176
495.878	0.93423	0.82174	0.92356	0.71859	0.6096	0.35563	0.41136
496.084	0.93467	0.82287	0.92395	0.71948	0.61021	0.35634	0.41096
496.289	0.9351	0.82401	0.92436	0.72036	0.61081	0.35704	0.41055
496.495	0.93554	0.82503	0.92462	0.72125	0.61171	0.35775	0.41028
496.7	0.93598	0.82607	0.92487	0.72213	0.61262	0.35846	0.41001
496.906	0.93641	0.82712	0.92528	0.72302	0.61383	0.35916	0.40975
497.111	0.93685	0.82818	0.92569	0.72391	0.61504	0.35987	0.40948
497.317	0.93728	0.82926	0.92597	0.72479	0.61624	0.36057	0.40934
497.522	0.93772	0.83035	0.92626	0.72568	0.61745	0.36128	0.40921
497.728	0.93859	0.83144	0.92655	0.72656	0.61866	0.36199	0.40907
497.933	0.93946	0.83255	0.927	0.72745	0.61987	0.36293	0.40894
498.138	0.94033	0.83367	0.92747	0.72834	0.62107	0.36387	0.4088
498.344	0.9412	0.8348	0.92793	0.72922	0.62228	0.36481	0.40867
498.549	0.94207	0.83593	0.9284	0.73011	0.62319	0.36576	0.40853
498.755	0.94294	0.83707	0.92887	0.73099	0.62409	0.36646	0.4084
498.96	0.94382	0.83822	0.92934	0.73188	0.6253	0.36717	0.40826
499.165	0.94469	0.83938	0.92981	0.73259	0.62651	0.36788	0.408
499.371	0.94556	0.84054	0.93029	0.7333	0.62772	0.36858	0.40773
499.576	0.94599	0.8417	0.93077	0.73418	0.62893	0.36952	0.40746
499.781	0.94643	0.84287	0.93125	0.73507	0.63013	0.37047	0.40719
499.986	0.94686	0.84404	0.93188	0.73596	0.63164	0.37141	0.40692
500.192	0.9473	0.84522	0.93237	0.73684	0.63315	0.37235	0.40665
500.397	0.94774	0.84639	0.93286	0.73773	0.63466	0.37329	0.40638
500.602	0.94817	0.84744	0.93335	0.73861	0.63617	0.37423	0.40625
500.807	0.94861	0.84862	0.93384	0.7395	0.63768	0.37518	0.40611
501.013	0.94904	0.84981	0.93433	0.74039	0.63949	0.37612	0.40598
501.218	0.94948	0.85113	0.93482	0.74127	0.6413	0.37706	0.40584
501.423	0.94991	0.85233	0.93531	0.74216	0.64312	0.378	0.40571
501.628	0.94991	0.85339	0.93566	0.74304	0.64493	0.37894	0.40557
501.833	0.95035	0.85446	0.93615	0.74393	0.64644	0.37989	0.40544
502.038	0.95078	0.85568	0.9365	0.74482	0.64795	0.38083	0.40517
502.244	0.95122	0.8569	0.93686	0.7457	0.64946	0.38177	0.4049
502.449	0.95166	0.85813	0.93738	0.74659	0.65097	0.38271	0.40463
502.654	0.95209	0.85938	0.93776	0.74747	0.65248	0.38366	0.40423
502.859	0.95253	0.86062	0.93813	0.74836	0.65368	0.3846	0.40382
503.064	0.95296	0.86188	0.93866	0.74925	0.65489	0.38554	0.40342
503.269	0.9534	0.86314	0.93921	0.75013	0.6561	0.38648	0.40302
503.474	0.95383	0.86413	0.9396	0.75102	0.65731	0.38719	0.40261
503.679	0.95427	0.86526	0.94001	0.75191	0.65851	0.38789	0.40221
503.884	0.9547	0.8664	0.94058	0.75279	0.65972	0.3886	0.4018
504.089	0.95514	0.86756	0.94099	0.75368	0.66093	0.38931	0.4014
504.294	0.95514	0.86872	0.94142	0.75439	0.66214	0.39001	0.40113
504.499	0.95514	0.8699	0.94183	0.75509	0.66335	0.39072	0.40086
504.704	0.95514	0.87108	0.94226	0.7558	0.66455	0.39143	0.40059
504.909	0.95514	0.87226	0.94269	0.75651	0.66546	0.39213	0.40032
505.114	0.95514	0.87345	0.94312	0.75722	0.66667	0.39284	0.40005
505.319	0.95557	0.87465	0.94353	0.75793	0.66757	0.39355	0.39978
505.524	0.95601	0.87599	0.94397	0.75864	0.66848	0.39425	0.39952
505.729	0.95645	0.87733	0.94455	0.75935	0.66969	0.39496	0.39925
505.934	0.95688	0.87866	0.94512	0.76006	0.6712	0.39567	0.39898
506.139	0.95732	0.87999	0.94569	0.76077	0.6724	0.39637	0.39871
506.344	0.95775	0.88131	0.94628	0.76147	0.67361	0.39708	0.39844
506.549	0.95819	0.88263	0.94671	0.76218	0.67512	0.39779	0.39817
506.753	0.95862	0.8838	0.94714	0.76289	0.67663	0.39849	0.3979
506.958	0.95906	0.88497	0.94773	0.7636	0.67784	0.3992	0.39763
507.163	0.95949	0.88614	0.94816	0.76431	0.67935	0.40014	0.39736
507.368	0.95993	0.88731	0.94874	0.76502	0.68086	0.40061	0.39709
507.573	0.96037	0.88848	0.94933	0.76573	0.68237	0.40132	0.39682
507.778	0.9608	0.88965	0.94992	0.76644	0.68388	0.40203	0.39655
507.982	0.96124	0.89081	0.95051	0.76715	0.68569	0.40273	0.39628
508.187	0.96167	0.89196	0.95111	0.76768	0.6875	0.40344	0.39602
508.392	0.96211	0.89311	0.95172	0.76821	0.68931	0.40415	0.39575
508.597	0.96254	0.89425	0.95231	0.76874	0.69112	0.40485	0.39548
508.801	0.96298	0.89539	0.95292	0.76927	0.69293	0.40556	0.39521
509.006	0.96341	0.89651	0.95352	0.7698	0.69475	0.40626	0.39494
509.211	0.96385	0.89763	0.95413	0.77033	0.69656	0.40697	0.39467
509.415	0.96429	0.89874	0.95474	0.77087	0.69837	0.40744	0.3944
509.62	0.96472	0.89998	0.95521	0.7714	0.70018	0.40791	0.39413
509.825	0.96516	0.90122	0.95566	0.77193	0.70199	0.40838	0.39386
510.029	0.96559	0.90246	0.95611	0.77246	0.7035	0.40886	0.39359
510.234	0.96603	0.90368	0.95654	0.77299	0.70501	0.40933	0.39319
510.439	0.96646	0.90491	0.95697	0.77352	0.70652	0.4098	0.39279
510.643	0.9669	0.90612	0.9574	0.77406	0.70803	0.41027	0.39238
510.848	0.96733	0.90733	0.95781	0.77459	0.70984	0.41074	0.39198
511.052	0.96777	0.90853	0.95822	0.77512	0.71135	0.41121	0.39157
511.257	0.96821	0.90972	0.95877	0.77583	0.71286	0.41168	0.39117
511.462	0.96864	0.91076	0.95932	0.77654	0.71437	0.41215	0.39077
511.666	0.96908	0.9118	0.95987	0.77725	0.71588	0.41262	0.39036
511.871	0.96951	0.91284	0.9604	0.77778	0.71739	0.41309	0.38996
512.075	0.96995	0.91387	0.96095	0.77831	0.7189	0.41357	0.38955
512.28	0.97038	0.9149	0.96148	0.77884	0.72041	0.41404	0.38915
512.484	0.97082	0.91592	0.962	0.77937	0.72192	0.41451	0.38875
512.689	0.97125	0.91708	0.96269	0.7799	0.72343	0.41498	0.38834
512.893	0.97169	0.91823	0.96337	0.78044	0.72494	0.41545	0.38794
513.098	0.97213	0.91939	0.96406	0.78097	0.72645	0.41592	0.38754
513.302	0.97256	0.92054	0.96475	0.7815	0.72766	0.41663	0.387
513.507	0.973	0.92169	0.96543	0.78185	0.72886	0.41733	0.38646
513.711	0.97343	0.92283	0.96612	0.78239	0.73007	0.41804	0.38592
513.915	0.97387	0.92411	0.9668	0.78274	0.73098	0.41875	0.38552
514.12	0.9743	0.92537	0.96751	0.78327	0.73188	0.41922	0.38511
514.324	0.97474	0.92663	0.96806	0.7838	0.73309	0.41969	0.38471
514.529	0.97517	0.92787	0.9686	0.78433	0.7343	0.4204	0.3843
514.733	0.97561	0.92909	0.96913	0.78469	0.73521	0.42087	0.3839
514.937	0.97605	0.93017	0.96982	0.78522	0.73641	0.42134	0.3835
515.142	0.97648	0.93137	0.97035	0.78558	0.73732	0.42181	0.38309
515.346	0.97692	0.93256	0.97072	0.78593	0.73822	0.42228	0.38269
515.55	0.97735	0.93359	0.97109	0.78628	0.73943	0.42275	0.38242
515.755	0.97735	0.93475	0.97162	0.78646	0.74064	0.42322	0.38202
515.959	0.97735	0.93589	0.97199	0.78682	0.74185	0.42369	0.38161
516.163	0.97735	0.93688	0.97236	0.78699	0.74306	0.42416	0.38107
516.367	0.97735	0.93786	0.97274	0.78717	0.74426	0.4244	0.38054
516.572	0.97735	0.93882	0.97325	0.78735	0.74547	0.42463	0.38
516.776	0.97735	0.93977	0.97374	0.78752	0.74668	0.42487	0.37946
516.98	0.97735	0.94071	0.97438	0.7877	0.74789	0.42511	0.37892
517.184	0.97735	0.94163	0.97503	0.78788	0.74879	0.42534	0.37838
517.388	0.97779	0.94253	0.97566	0.78806	0.7497	0.42558	0.37784
517.593	0.97779	0.94342	0.97628	0.78823	0.7506	0.42581	0.37731
517.797	0.97822	0.9443	0.97691	0.78841	0.75181	0.42605	0.37677
518.001	0.97866	0.94529	0.97754	0.78859	0.75272	0.42628	0.37623
518.205	0.97909	0.94628	0.97816	0.78876	0.75362	0.42628	0.37569
518.409	0.97953	0.94726	0.97879	0.78894	0.75453	0.42628	0.37529
518.613	0.97953	0.94822	0.9794	0.78912	0.75543	0.42652	0.37488
518.817	0.97997	0.94917	0.98	0.7893	0.75634	0.42675	0.37448
519.021	0.9804	0.9501	0.98061	0.78947	0.75694	0.42699	0.37407
519.226	0.98084	0.95102	0.98122	0.78965	0.75785	0.42723	0.37367
519.43	0.98127	0.95193	0.98181	0.78983	0.75876	0.42746	0.37313
519.634	0.98127	0.95282	0.98239	0.79001	0.75966	0.4277	0.37259
519.838	0.98127	0.95369	0.98282	0.79018	0.76057	0.42793	0.37206
520.042	0.98127	0.9547	0.98341	0.79036	0.76147	0.42793	0.37152
520.246	0.98171	0.95554	0.98396	0.79036	0.76238	0.42817	0.37098
520.45	0.98214	0.95652	0.98453	0.79036	0.76329	0.4284	0.37044
520.654	0.98258	0.95748	0.98508	0.79036	0.76389	0.4284	0.3699
520.858	0.98301	0.95828	0.98549	0.79036	0.76449	0.42864	0.36936
521.062	0.98345	0.95907	0.98586	0.79036	0.7651	0.42887	0.36882
521.266	0.98389	0.95983	0.98623	0.79036	0.7657	0.42911	0.36842
521.47	0.98432	0.96072	0.98658	0.79036	0.7663	0.42935	0.36788
521.673	0.98476	0.96159	0.98692	0.79036	0.76661	0.42935	0.36748
521.877	0.98519	0.96259	0.98725	0.79036	0.76691	0.42935	0.36694
522.081	0.98563	0.96356	0.9877	0.79036	0.76721	0.42935	0.3664
522.285	0.98606	0.96451	0.98801	0.79036	0.76751	0.42935	0.36586
522.489	0.9865	0.96543	0.98829	0.79036	0.76781	0.42935	0.36533
522.693	0.98693	0.96619	0.98856	0.79036	0.76812	0.42935	0.36465
522.897	0.98693	0.96694	0.98882	0.79036	0.76842	0.42935	0.36398
523.101	0.98737	0.96767	0.98903	0.79036	0.76872	0.42935	0.36344
523.304	0.98737	0.96838	0.98927	0.79036	0.76902	0.42935	0.3629
523.508	0.98737	0.96907	0.9896	0.79036	0.76932	0.42935	0.36236
523.712	0.9878	0.96974	0.98995	0.79036	0.76963	0.42935	0.36183
523.916	0.98824	0.97039	0.99027	0.79036	0.76993	0.42935	0.36115
524.119	0.98868	0.97102	0.9906	0.79036	0.77023	0.42911	0.36048
524.323	0.98911	0.97162	0.99089	0.79036	0.77053	0.42887	0.35981
524.527	0.98955	0.97221	0.99119	0.79036	0.77083	0.42864	0.35913
524.731	0.98998	0.97277	0.99148	0.79036	0.77114	0.4284	0.35846
524.934	0.99042	0.97345	0.99173	0.79036	0.77144	0.42817	0.35792
525.138	0.99085	0.97412	0.99201	0.79018	0.77174	0.42793	0.35725
525.342	0.99129	0.97477	0.99224	0.79001	0.77204	0.4277	0.35658
525.545	0.99172	0.97554	0.99248	0.78983	0.77234	0.42746	0.3559
525.749	0.99216	0.97628	0.99271	0.78965	0.77264	0.42723	0.35523
525.953	0.9926	0.97686	0.99291	0.78947	0.77295	0.42699	0.35456
526.156	0.99303	0.97742	0.99311	0.7893	0.77325	0.42675	0.35402
526.36	0.99347	0.97796	0.9933	0.78912	0.77325	0.42652	0.35348
526.564	0.9939	0.97862	0.99346	0.78894	0.77325	0.42628	0.35294
526.767	0.99434	0.9794	0.99362	0.78876	0.77325	0.42605	0.35227
526.971	0.99477	0.98015	0.99375	0.78859	0.77325	0.42581	0.3516
527.174	0.99521	0.98088	0.99389	0.78841	0.77325	0.42558	0.35092
527.378	0.99564	0.98159	0.99414	0.78823	0.77325	0.42534	0.35025
527.581	0.99608	0.98228	0.99426	0.78806	0.77325	0.42487	0.34958
527.785	0.99608	0.98295	0.9945	0.78788	0.77325	0.42463	0.3489
527.989	0.99652	0.98359	0.99457	0.7877	0.77325	0.4244	0.34823
528.192	0.99652	0.98422	0.99479	0.78752	0.77325	0.42416	0.34756
528.396	0.99652	0.98482	0.99501	0.78735	0.77325	0.42393	0.34675
528.599	0.99652	0.98539	0.99506	0.78717	0.77295	0.42369	0.34594
528.802	0.99652	0.98594	0.99524	0.78699	0.77264	0.42346	0.34513
529.006	0.99695	0.98647	0.99528	0.78682	0.77234	0.42322	0.34433
529.209	0.99695	0.98697	0.99544	0.78664	0.77204	0.42299	0.34352
529.413	0.99695	0.98745	0.99559	0.78646	0.77174	0.42275	0.34271
529.616	0.99695	0.9879	0.99589	0.78628	0.77144	0.42252	0.34204
529.82	0.99695	0.98833	0.99614	0.78611	0.77114	0.42228	0.34136
530.023	0.99739	0.98873	0.9964	0.78593	0.77083	0.42181	0.34069
530.226	0.99782	0.9891	0.99663	0.78575	0.77053	0.42134	0.34002
530.43	0.99826	0.9896	0.99687	0.78558	0.77023	0.42087	0.33935
530.633	0.99826	0.99007	0.99706	0.7854	0.77023	0.4204	0.33867
530.836	0.99826	0.99052	0.9974	0.78522	0.77023	0.41992	0.338
531.04	0.99826	0.99095	0.99773	0.78487	0.77023	0.41945	0.33733
531.243	0.99826	0.99136	0.99804	0.78451	0.77023	0.41898	0.33665
531.446	0.99826	0.99175	0.99835	0.78416	0.76993	0.41851	0.33598
531.65	0.99826	0.99212	0.99867	0.7838	0.76993	0.41804	0.33531
531.853	0.99826	0.99246	0.99881	0.78327	0.76963	0.41757	0.33463
532.056	0.99826	0.99279	0.99892	0.78274	0.76932	0.41686	0.33396
532.259	0.99826	0.99309	0.99904	0.78221	0.76902	0.41639	0.33329
532.463	0.99826	0.99337	0.99898	0.78168	0.76872	0.41569	0.33262
532.666	0.99826	0.99377	0.99892	0.78114	0.76842	0.41498	0.33194
532.869	0.99826	0.99415	0.99898	0.78061	0.76812	0.41427	0.33127
533.072	0.99826	0.99452	0.9989	0.78008	0.76781	0.41357	0.3306
533.275	0.99869	0.99487	0.99881	0.77955	0.76721	0.41309	0.32992
533.479	0.99869	0.99506	0.99869	0.77902	0.76691	0.41262	0.32912
533.682	0.99913	0.99537	0.99857	0.77849	0.76661	0.41215	0.32831
533.885	0.99956	0.99567	0.99843	0.77795	0.76661	0.41168	0.3275
534.088	0.99956	0.99594	0.9983	0.7776	0.76661	0.41098	0.32669
534.291	0.99956	0.9962	0.9983	0.77707	0.7663	0.41027	0.32589
534.494	0.99956	0.99644	0.99814	0.77671	0.766	0.40956	0.32508
534.697	0.99956	0.99667	0.99812	0.77618	0.7657	0.40886	0.32427
534.9	0.99956	0.99687	0.9981	0.77565	0.7654	0.40815	0.32346
535.103	0.99956	0.99706	0.99822	0.77512	0.7654	0.40744	0.32265
535.306	0.99956	0.99723	0.99834	0.77477	0.7654	0.40674	0.32185
535.51	0.99956	0.99738	0.99841	0.77406	0.7654	0.40603	0.32117
535.713	0.99956	0.99751	0.99851	0.77352	0.7654	0.40532	0.3205
535.916	0.99956	0.99762	0.99859	0.77299	0.7654	0.40462	0.31969
536.119	0.99956	0.99786	0.99865	0.77246	0.7654	0.40391	0.31889
536.322	0.99956	0.99794	0.99869	0.77193	0.7654	0.4032	0.31808
536.524	0.99956	0.998	0.99873	0.7714	0.7654	0.4025	0.31727
536.727	0.99956	0.99804	0.99877	0.77087	0.7651	0.40179	0.31646
536.93	0.99956	0.99806	0.99892	0.77033	0.76479	0.40108	0.31565
537.133	0.99956	0.99834	0.99906	0.7698	0.76449	0.40038	0.31485
537.336	0.99956	0.9986	0.99918	0.76927	0.76389	0.39967	0.31404
537.539	0.99956	0.99883	0.99929	0.76874	0.76329	0.39896	0.31323
537.742	0.99956	0.99905	0.99937	0.76821	0.76268	0.39826	0.31242
537.945	0.99956	0.99925	0.99943	0.76768	0.76208	0.39755	0.31148
538.148	0.99956	0.99943	0.99949	0.76715	0.76147	0.39684	0.31054
538.351	0.99956	0.99958	0.99967	0.76661	0.76057	0.39614	0.30973
538.553	0.99956	0.99972	0.99984	0.76608	0.75996	0.39543	0.30892
538.756	0.99956	0.99983	1	0.76555	0.75936	0.39472	0.30798
538.959	0.99956	0.99993	0.99986	0.76502	0.75876	0.39378	0.30691
539.162	0.99956	1	0.99971	0.76449	0.75815	0.39284	0.3061
539.365	0.99956	0.99991	0.99955	0.76396	0.75755	0.3919	0.30516
539.567	0.99956	0.99982	0.99937	0.76325	0.75725	0.39072	0.30421
539.77	0.99956	0.9997	0.9992	0.76254	0.75694	0.38978	0.30327
539.973	0.99956	0.99957	0.999	0.76183	0.75664	0.38884	0.30233
540.176	0.99956	0.99943	0.99881	0.76112	0.75634	0.38789	0.30139
540.378	0.99956	0.99927	0.99859	0.76041	0.75604	0.38695	0.30044
540.581	0.99956	0.9991	0.99835	0.7597	0.75574	0.38577	0.2995
540.784	0.99956	0.99891	0.99812	0.75899	0.75543	0.3846	0.29856
540.986	0.99956	0.99871	0.99788	0.75828	0.75513	0.38342	0.29762
541.189	0.99956	0.99849	0.99763	0.75758	0.75483	0.38224	0.29668
541.392	0.99956	0.99839	0.99736	0.75687	0.75453	0.38106	0.29573
541.594	0.99956	0.99841	0.99708	0.75616	0.75423	0.37989	0.29479
541.797	0.99956	0.99828	0.99681	0.75545	0.75393	0.37871	0.29385
542	0.99956	0.99812	0.99649	0.75474	0.75362	0.37753	0.29291
542.202	0.99956	0.99794	0.9962	0.75403	0.75332	0.37635	0.29196
542.405	0.99956	0.99788	0.99589	0.75332	0.75302	0.37518	0.29102
542.607	0.99956	0.9978	0.99571	0.75261	0.75272	0.374	0.29008
542.81	0.99956	0.99771	0.99538	0.75191	0.75242	0.37282	0.28914
543.013	0.99956	0.9976	0.99518	0.7512	0.75211	0.37164	0.28819
543.215	1	0.99748	0.99499	0.75049	0.75181	0.37047	0.28725
543.418	1	0.99734	0.99479	0.74978	0.75151	0.36929	0.28631
543.62	1	0.99719	0.99459	0.74907	0.75121	0.36811	0.28537
543.823	1	0.99701	0.9944	0.74836	0.75091	0.36693	0.28443
544.025	1	0.99683	0.99418	0.74765	0.7506	0.36576	0.28348
544.228	1	0.99662	0.99399	0.74694	0.7503	0.36458	0.28254
544.43	1	0.99655	0.99377	0.74606	0.75	0.3634	0.2816
544.632	1	0.99647	0.99356	0.74517	0.7494	0.36222	0.28066
544.835	1	0.99637	0.99336	0.74428	0.74879	0.36105	0.27971
545.037	1	0.99627	0.99315	0.7434	0.74819	0.35987	0.27877
545.24	1	0.99616	0.99291	0.74251	0.74758	0.35869	0.27783
545.442	1	0.99591	0.99269	0.74163	0.74698	0.35775	0.27689
545.644	1	0.99565	0.99248	0.74092	0.74638	0.35681	0.27595
545.847	1	0.99553	0.99226	0.74021	0.74577	0.35586	0.275
546.049	1	0.99527	0.99203	0.7395	0.74517	0.35492	0.27393
546.251	1	0.995	0.99179	0.73879	0.74457	0.35398	0.27285
546.454	1	0.99459	0.99158	0.73808	0.74396	0.3528	0.27177
546.656	1	0.99416	0.99134	0.73737	0.74336	0.35186	0.2707
546.858	1	0.99373	0.99095	0.73666	0.74275	0.35068	0.26962
547.061	1	0.99343	0.99072	0.73596	0.74215	0.34951	0.26854
547.263	1	0.99312	0.99048	0.73525	0.74155	0.34833	0.26747
547.465	1	0.99278	0.99023	0.73454	0.74094	0.34715	0.26639
547.667	1	0.99258	0.99013	0.73383	0.74004	0.34597	0.26531
547.87	1	0.99236	0.99001	0.73312	0.73913	0.3448	0.26423
548.072	1	0.99214	0.98989	0.73241	0.73822	0.34338	0.26316
548.274	1	0.99191	0.98978	0.7317	0.73732	0.3422	0.26208
548.476	1	0.99167	0.98964	0.73099	0.73641	0.34103	0.261
548.678	1	0.99143	0.9895	0.73011	0.73551	0.33985	0.25993
548.881	1	0.99117	0.98935	0.72922	0.7346	0.33867	0.25885
549.083	1	0.99091	0.98919	0.72834	0.7337	0.33749	0.25777
549.285	1	0.99064	0.98901	0.72745	0.73279	0.33632	0.2567
549.487	1	0.99036	0.98884	0.72656	0.73188	0.33514	0.25562
549.689	1	0.99007	0.98866	0.72568	0.73098	0.33396	0.25454
549.891	1	0.98977	0.98848	0.72479	0.73007	0.33278	0.25347
550.093	1	0.98947	0.98829	0.72391	0.72917	0.33161	0.25239
550.295	1	0.98916	0.98807	0.72302	0.72826	0.33043	0.25131
550.497	1	0.98884	0.98788	0.72213	0.72736	0.32925	0.25024
550.699	1	0.98865	0.98766	0.72125	0.72645	0.32807	0.24916
550.901	1	0.98845	0.98745	0.72036	0.72554	0.3269	0.24808
551.104	1	0.98823	0.98721	0.71948	0.72464	0.32572	0.247
551.306	1	0.988	0.98698	0.71859	0.72373	0.32454	0.24593
551.507	1	0.98775	0.98674	0.71788	0.72283	0.32336	0.24485
551.709	1	0.98749	0.98649	0.71717	0.72192	0.32219	0.24391
551.911	1	0.98722	0.98625	0.71646	0.72101	0.32101	0.24283
552.113	1	0.98693	0.986	0.71575	0.72011	0.31983	0.24189
552.315	1	0.98677	0.98572	0.71505	0.7192	0.31865	0.24095
552.517	1	0.98661	0.98547	0.71434	0.7183	0.31748	0.24001
552.719	1	0.98644	0.98519	0.71363	0.71739	0.3163	0.23906
552.921	1	0.98626	0.98492	0.71292	0.71649	0.31512	0.23812
553.123	1	0.98608	0.98464	0.71203	0.71558	0.31371	0.23718
553.325	1	0.9859	0.98449	0.71115	0.71467	0.31229	0.23624
553.527	0.99956	0.9857	0.98433	0.71026	0.71377	0.31088	0.23516
553.728	0.99956	0.98551	0.98417	0.70937	0.71316	0.30947	0.23408
553.93	0.99956	0.98517	0.98386	0.70849	0.71196	0.30805	0.23301
554.132	0.99956	0.98483	0.98369	0.7076	0.71075	0.30664	0.23193
554.334	0.99956	0.9845	0.98349	0.70672	0.70954	0.30523	0.23072
554.536	0.99956	0.98417	0.98327	0.70583	0.70833	0.30382	0.22951
554.737	0.99956	0.9837	0.98292	0.70494	0.70743	0.3024	0.22829
554.939	0.99956	0.98336	0.98271	0.70406	0.70652	0.30099	0.22708
555.141	0.99956	0.98301	0.98235	0.70317	0.70562	0.29958	0.22587
555.343	0.99956	0.98265	0.98198	0.70229	0.70471	0.29816	0.22479
555.544	0.99956	0.98227	0.98161	0.7014	0.7035	0.29675	0.22372
555.746	0.99956	0.98203	0.98137	0.70051	0.70229	0.29534	0.22264
555.948	0.99956	0.98165	0.98112	0.69981	0.70109	0.29392	0.2217
556.15	0.99956	0.98125	0.98102	0.6991	0.69988	0.29251	0.22076
556.351	0.99956	0.98099	0.98079	0.69839	0.69867	0.2911	0.21981
556.553	0.99956	0.98058	0.98039	0.69768	0.69746	0.28968	0.21887
556.755	0.99956	0.98016	0.98016	0.69697	0.69626	0.28827	0.21793
556.956	0.99956	0.97987	0.98006	0.69626	0.69505	0.28686	0.21699
557.158	0.99956	0.97959	0.97983	0.69555	0.69384	0.28568	0.21605
557.359	0.99956	0.9793	0.97945	0.69484	0.69263	0.2845	0.2151
557.561	0.99956	0.979	0.97906	0.69413	0.69143	0.28333	0.21416
557.763	0.99956	0.97871	0.97869	0.69343	0.69052	0.28215	0.21322
557.964	0.99913	0.97841	0.97846	0.69272	0.68961	0.28097	0.21228
558.166	0.99869	0.97812	0.97806	0.69201	0.68871	0.27979	0.21133
558.367	0.99826	0.97768	0.97783	0.6913	0.6878	0.27862	0.21039
558.569	0.99782	0.97739	0.97757	0.69041	0.6869	0.2772	0.20931
558.77	0.99782	0.97696	0.97732	0.68953	0.68599	0.27579	0.20824
558.972	0.99739	0.97654	0.97707	0.68864	0.68508	0.27438	0.20716
559.173	0.99695	0.97612	0.97679	0.68775	0.68388	0.27296	0.20608
559.375	0.99652	0.97571	0.97652	0.68687	0.68267	0.27131	0.20501
559.576	0.99652	0.97531	0.97622	0.68598	0.68146	0.26967	0.20393
559.778	0.99652	0.97491	0.97595	0.6851	0.68025	0.26802	0.20285
559.979	0.99652	0.97452	0.97566	0.68439	0.67905	0.26637	0.20178
560.18	0.99652	0.97414	0.97522	0.68368	0.67784	0.26472	0.2007
560.382	0.99652	0.97376	0.97493	0.68297	0.67663	0.26307	0.19962
560.583	0.99652	0.97339	0.97462	0.68226	0.67542	0.26142	0.19855
560.785	0.99652	0.97317	0.97432	0.68155	0.67421	0.26001	0.19747
560.986	0.99652	0.97294	0.97401	0.68084	0.67301	0.2586	0.19639
561.187	0.99652	0.97272	0.9737	0.68013	0.6718	0.25718	0.19532
561.389	0.99652	0.9725	0.97338	0.67943	0.67059	0.25577	0.19424
561.59	0.99652	0.97228	0.97307	0.67872	0.66938	0.25436	0.19316
561.791	0.99608	0.97206	0.97276	0.67801	0.66818	0.25294	0.19209
561.992	0.99564	0.97184	0.97242	0.6773	0.66697	0.25153	0.19101
562.194	0.99521	0.97163	0.97209	0.67659	0.66576	0.25012	0.18993
562.395	0.99477	0.97141	0.97176	0.67588	0.66455	0.2487	0.18885
562.596	0.99434	0.97106	0.97142	0.67517	0.66335	0.24729	0.18778
562.798	0.9939	0.9707	0.97109	0.67446	0.66214	0.24588	0.1867
562.999	0.99347	0.97034	0.97076	0.67358	0.66093	0.24447	0.18562
563.2	0.99303	0.96997	0.97043	0.67269	0.65972	0.24305	0.18468
563.401	0.9926	0.96974	0.97007	0.67181	0.65851	0.24164	0.18374
563.602	0.99216	0.96952	0.96974	0.67092	0.65731	0.24023	0.1828
563.803	0.99172	0.9693	0.96939	0.67003	0.6561	0.23881	0.18185
564.005	0.99129	0.96908	0.96905	0.66915	0.65489	0.2374	0.18091
564.206	0.99085	0.96887	0.9687	0.66826	0.65368	0.23599	0.17997
564.407	0.99042	0.96866	0.96835	0.66738	0.65248	0.23457	0.17903
564.608	0.98998	0.96845	0.96802	0.66649	0.65127	0.23316	0.17809
564.809	0.98955	0.96825	0.96766	0.66578	0.65006	0.23198	0.17714
565.01	0.98911	0.96805	0.96731	0.66507	0.64915	0.23081	0.1762
565.211	0.98868	0.96786	0.96698	0.66436	0.64825	0.22963	0.17526
565.412	0.98824	0.96768	0.96663	0.66365	0.64734	0.22845	0.17432
565.613	0.9878	0.96749	0.96627	0.66295	0.64644	0.22727	0.17337
565.814	0.98737	0.96732	0.96594	0.66224	0.64553	0.2261	0.17243
566.015	0.98693	0.96715	0.96559	0.66153	0.64463	0.22492	0.17149
566.216	0.9865	0.96684	0.96526	0.66082	0.64372	0.22374	0.17055
566.417	0.98606	0.96653	0.96506	0.66011	0.64281	0.22256	0.16961
566.618	0.98563	0.96637	0.96486	0.6594	0.64161	0.22138	0.16866
566.819	0.98519	0.96621	0.96465	0.65869	0.6404	0.22021	0.16772
567.02	0.98476	0.96605	0.96443	0.65798	0.63919	0.21903	0.16678
567.221	0.98432	0.96576	0.96422	0.65727	0.63798	0.21785	0.16584
567.422	0.98389	0.96547	0.964	0.65657	0.63678	0.21667	0.16489
567.623	0.98345	0.96518	0.96377	0.65586	0.63557	0.2155	0.16395
567.824	0.98258	0.96489	0.96355	0.65515	0.63436	0.21432	0.16301
568.025	0.98171	0.9646	0.96332	0.65444	0.63345	0.21314	0.16207
568.226	0.98127	0.96431	0.96308	0.65373	0.63255	0.21196	0.16099
568.427	0.98084	0.96403	0.96285	0.65302	0.63164	0.21079	0.15991
568.628	0.9804	0.96374	0.96261	0.65231	0.63074	0.20961	0.15884
568.828	0.97997	0.96359	0.96236	0.6516	0.62983	0.20843	0.15776
569.029	0.97953	0.96343	0.96212	0.65107	0.62893	0.20725	0.15682
569.23	0.97909	0.96327	0.96187	0.65054	0.62772	0.20608	0.15588
569.431	0.97866	0.9631	0.96163	0.65001	0.62681	0.2049	0.15493
569.632	0.97822	0.96293	0.96138	0.64948	0.62591	0.20372	0.15386
569.832	0.97735	0.96275	0.96112	0.64895	0.625	0.20254	0.15291
570.033	0.97692	0.96257	0.96089	0.64841	0.62409	0.20137	0.15197
570.234	0.97648	0.96238	0.96048	0.64788	0.62289	0.20019	0.15103
570.435	0.97605	0.96219	0.96008	0.64735	0.62168	0.19901	0.15009
570.635	0.97561	0.962	0.95965	0.64682	0.62047	0.19783	0.14915
570.836	0.97517	0.9618	0.95924	0.64629	0.61926	0.19642	0.1482
571.037	0.97474	0.96159	0.95881	0.64576	0.61806	0.19501	0.14726
571.237	0.97387	0.96139	0.95838	0.64522	0.61685	0.19359	0.14645
571.438	0.97343	0.96104	0.95795	0.64469	0.61564	0.19218	0.14551
571.639	0.97256	0.9607	0.9575	0.64416	0.61443	0.19077	0.14457
571.839	0.97169	0.9605	0.95705	0.64345	0.61322	0.18935	0.14363
572.04	0.97125	0.96029	0.9566	0.64274	0.61202	0.18794	0.14268
572.24	0.97082	0.96008	0.95613	0.64203	0.61081	0.18653	0.14174
572.441	0.97038	0.95987	0.95566	0.64133	0.6096	0.18512	0.1408
572.642	0.96995	0.95966	0.95519	0.64062	0.60839	0.18394	0.13986
572.842	0.96951	0.95944	0.95472	0.63991	0.60688	0.18252	0.13892
573.043	0.96908	0.95923	0.95439	0.6392	0.60537	0.18135	0.13797
573.243	0.96864	0.95901	0.95407	0.63849	0.60386	0.18017	0.13703
573.444	0.96821	0.95879	0.95358	0.63796	0.60236	0.17899	0.13609
573.644	0.96777	0.95857	0.95327	0.63743	0.60085	0.17781	0.13515
573.845	0.96733	0.95835	0.95294	0.6369	0.59934	0.1764	0.1342
574.045	0.9669	0.95812	0.95262	0.63636	0.59783	0.17499	0.13326
574.246	0.96646	0.9579	0.95231	0.63583	0.59662	0.17358	0.13232
574.446	0.96559	0.95768	0.952	0.6353	0.59541	0.17216	0.13138
574.647	0.96516	0.95745	0.9517	0.63477	0.5942	0.17098	0.13043
574.847	0.96472	0.95723	0.95139	0.63424	0.593	0.16981	0.12949
575.047	0.96429	0.95701	0.95109	0.63371	0.59179	0.16863	0.12855
575.248	0.96385	0.95678	0.95082	0.63317	0.59058	0.16745	0.12761
575.448	0.96341	0.95656	0.95053	0.63264	0.58967	0.16627	0.12667
575.649	0.96254	0.95634	0.95012	0.63211	0.58847	0.1651	0.12572
575.849	0.96167	0.95612	0.94968	0.63158	0.58756	0.16392	0.12478
576.049	0.9608	0.9559	0.94925	0.63105	0.58635	0.16274	0.12384
576.25	0.95993	0.95568	0.94884	0.63052	0.58514	0.16156	0.1229
576.45	0.95906	0.95547	0.94841	0.62998	0.58394	0.16039	0.12195
576.65	0.95819	0.95525	0.94798	0.62945	0.58303	0.15921	0.12115
576.851	0.95732	0.95504	0.94757	0.62892	0.58213	0.15803	0.12034
577.051	0.95645	0.95483	0.94714	0.62839	0.58122	0.15685	0.11953
577.251	0.95557	0.95462	0.94673	0.62786	0.58031	0.15568	0.11872
577.451	0.9547	0.95442	0.94614	0.62733	0.57941	0.1545	0.11792
577.652	0.95383	0.95407	0.94557	0.62679	0.5785	0.15332	0.11711
577.852	0.95296	0.95372	0.94514	0.62626	0.5776	0.15214	0.1163
578.052	0.95253	0.95337	0.94469	0.62573	0.57669	0.15097	0.11549
578.252	0.95209	0.95302	0.94422	0.6252	0.57548	0.14979	0.11469
578.452	0.95166	0.95266	0.94359	0.62467	0.57428	0.14861	0.11388
578.652	0.95122	0.95229	0.94312	0.62414	0.57307	0.14743	0.11307
578.853	0.95078	0.95193	0.94261	0.62378	0.57186	0.14626	0.11226
579.053	0.95035	0.95156	0.94212	0.62343	0.57065	0.14508	0.11146
579.253	0.94948	0.95119	0.9416	0.62307	0.56944	0.1439	0.11065
579.453	0.94904	0.95081	0.94122	0.62272	0.56854	0.14272	0.10984
579.653	0.94861	0.95043	0.94083	0.62236	0.56763	0.14154	0.10903
579.853	0.94817	0.9502	0.94046	0.62201	0.56673	0.14037	0.10822
580.053	0.94774	0.94996	0.94007	0.62166	0.56582	0.13943	0.10742
580.253	0.94686	0.94974	0.93968	0.62112	0.56492	0.13848	0.10661
580.453	0.94599	0.94952	0.93928	0.62059	0.56401	0.13754	0.1058
580.653	0.94512	0.9493	0.93887	0.62006	0.5631	0.1366	0.10499
580.853	0.94425	0.94909	0.93848	0.61953	0.5622	0.13566	0.10419
581.053	0.94338	0.94888	0.93793	0.619	0.56129	0.13472	0.10338
581.253	0.94251	0.94868	0.9374	0.61847	0.56039	0.13377	0.10257
581.453	0.94207	0.94849	0.93688	0.61793	0.55948	0.1326	0.10176
581.653	0.9412	0.94844	0.93648	0.6174	0.55857	0.13142	0.10096
581.853	0.94077	0.94825	0.93609	0.61687	0.55767	0.13024	0.10015
582.053	0.94033	0.94791	0.93572	0.61634	0.55676	0.12906	0.09934
582.253	0.9399	0.94757	0.93533	0.61581	0.55586	0.12789	0.09853
582.453	0.93946	0.94737	0.93496	0.61528	0.55495	0.12671	0.09773
582.653	0.93902	0.94716	0.93456	0.61474	0.55405	0.12553	0.09692
582.853	0.93859	0.94695	0.93417	0.61421	0.55314	0.12435	0.09611
583.053	0.93815	0.94673	0.9338	0.61368	0.55223	0.12317	0.0953
583.253	0.93772	0.9465	0.93341	0.61333	0.55133	0.122	0.09449
583.452	0.93728	0.94627	0.93304	0.61297	0.55042	0.12082	0.09382
583.652	0.93685	0.94603	0.93266	0.61262	0.54952	0.11964	0.09315
583.852	0.93641	0.94579	0.93229	0.61226	0.54861	0.11846	0.09234
584.052	0.93598	0.94554	0.93192	0.61191	0.5474	0.11729	0.09153
584.252	0.93554	0.94528	0.93155	0.61155	0.5462	0.11611	0.09073
584.451	0.9351	0.94503	0.93118	0.6112	0.54499	0.11493	0.08992
584.651	0.9351	0.94476	0.9308	0.61085	0.54378	0.11375	0.08924
584.851	0.93467	0.9445	0.93045	0.61049	0.54257	0.11258	0.08857
585.051	0.93423	0.94423	0.9301	0.61014	0.54136	0.1114	0.0879
585.25	0.9338	0.94395	0.92975	0.60978	0.54016	0.11022	0.08723
585.45	0.93336	0.94367	0.92939	0.60943	0.53865	0.10904	0.08655
585.65	0.93293	0.94339	0.92904	0.60907	0.53714	0.10787	0.08575
585.849	0.93293	0.94325	0.92871	0.60872	0.53563	0.10669	0.08507
586.049	0.93293	0.94311	0.92838	0.60836	0.53442	0.10551	0.0844
586.249	0.93293	0.94283	0.92791	0.60801	0.53321	0.10433	0.08373
586.448	0.93293	0.9427	0.92746	0.60766	0.532	0.10316	0.08305
586.648	0.93293	0.94256	0.92714	0.6073	0.5308	0.10198	0.08238
586.847	0.93293	0.94244	0.92685	0.60695	0.52989	0.10104	0.08171
587.047	0.93249	0.94232	0.92655	0.60659	0.52899	0.09986	0.08103
587.247	0.93206	0.9422	0.92628	0.60624	0.52808	0.09892	0.08036
587.446	0.93162	0.94195	0.92601	0.60588	0.52717	0.09797	0.07969
587.646	0.93118	0.94169	0.92573	0.60553	0.52627	0.09703	0.07901
587.845	0.93075	0.94144	0.92548	0.60517	0.52536	0.09609	0.07834
588.045	0.93031	0.94118	0.92509	0.60482	0.52446	0.09515	0.07767
588.244	0.92988	0.94093	0.92467	0.60447	0.52325	0.09421	0.077
588.444	0.92944	0.94067	0.92428	0.60411	0.52204	0.09326	0.07632
588.643	0.92901	0.94041	0.92389	0.60376	0.52083	0.09232	0.07565
588.843	0.92857	0.94016	0.92348	0.6034	0.51963	0.09138	0.07498
589.042	0.92814	0.9399	0.92309	0.60305	0.51842	0.09044	0.0743
589.242	0.9277	0.93965	0.9227	0.60269	0.51721	0.0895	0.07363
589.441	0.92726	0.93939	0.9223	0.60234	0.5163	0.08855	0.07296
589.64	0.92683	0.93914	0.92193	0.60198	0.5151	0.08761	0.07228
589.84	0.92639	0.93889	0.92154	0.60163	0.51389	0.08667	0.07161
590.039	0.92596	0.93864	0.92115	0.60128	0.51268	0.08573	0.07094
590.239	0.92509	0.93839	0.92078	0.60092	0.51147	0.08479	0.07027
590.438	0.92422	0.93815	0.9204	0.60057	0.51057	0.08384	0.06959
590.637	0.92334	0.93804	0.92003	0.60021	0.50966	0.0829	0.06892
590.837	0.92247	0.93793	0.91966	0.59986	0.50876	0.08196	0.06825
591.036	0.9216	0.93767	0.91931	0.5995	0.50785	0.08102	0.06757
591.235	0.92073	0.9374	0.91894	0.59915	0.50694	0.08008	0.0669
591.434	0.91986	0.93712	0.91858	0.59879	0.50604	0.07913	0.06623
591.634	0.91899	0.93683	0.91823	0.59844	0.50513	0.07819	0.06555
591.833	0.91812	0.93653	0.9179	0.59809	0.50423	0.07725	0.06488
592.032	0.91725	0.93621	0.91754	0.59791	0.50332	0.07631	0.06407
592.231	0.91638	0.93589	0.91721	0.59773	0.50242	0.07537	0.06327
592.431	0.91551	0.93556	0.91688	0.59755	0.50151	0.07442	0.06246
592.63	0.91463	0.93522	0.91657	0.59738	0.5006	0.07348	0.06165
592.829	0.91376	0.93487	0.91625	0.5972	0.4997	0.07254	0.06084
593.028	0.91289	0.93451	0.91594	0.59702	0.49909	0.0716	0.06003
593.227	0.91202	0.93414	0.91563	0.59685	0.49849	0.07065	0.05923
593.427	0.91115	0.93376	0.91533	0.59667	0.49789	0.06995	0.05842
593.626	0.91028	0.93338	0.91488	0.59649	0.49728	0.06924	0.05761
593.825	0.90941	0.93298	0.91445	0.59631	0.49668	0.06854	0.0568
594.024	0.90854	0.93258	0.914	0.59614	0.49607	0.06783	0.05613
594.223	0.90767	0.93231	0.91371	0.59596	0.49547	0.06712	0.05559
594.422	0.90679	0.93205	0.91328	0.59578	0.49487	0.06642	0.05505
594.621	0.90592	0.93178	0.91284	0.59561	0.49426	0.06571	0.05452
594.82	0.90505	0.93151	0.91241	0.59543	0.49366	0.065	0.05398
595.019	0.90418	0.93124	0.91212	0.59525	0.49306	0.0643	0.05344
595.218	0.90331	0.93083	0.91171	0.59507	0.49245	0.06359	0.0529
595.417	0.90244	0.93042	0.91143	0.5949	0.49185	0.06288	0.05236
595.616	0.90157	0.93	0.91116	0.59472	0.49094	0.06218	0.05182
595.815	0.9007	0.92957	0.91091	0.59454	0.49034	0.06147	0.05129
596.014	0.89983	0.92913	0.91051	0.59436	0.48943	0.06076	0.05075
596.213	0.89895	0.92869	0.9101	0.59419	0.48883	0.06006	0.05021
596.412	0.89808	0.92825	0.90971	0.59401	0.48822	0.05935	0.04954
596.611	0.89721	0.9278	0.90948	0.59383	0.48762	0.05864	0.04886
596.81	0.89634	0.92734	0.90938	0.59366	0.48671	0.05794	0.04819
597.009	0.89547	0.92688	0.9093	0.59348	0.48581	0.05723	0.04752
597.208	0.8946	0.92642	0.90906	0.5933	0.4849	0.05652	0.04684
597.406	0.89373	0.92595	0.90897	0.59312	0.484	0.05582	0.04617
597.605	0.89286	0.92548	0.90889	0.59295	0.48309	0.05511	0.0455
597.804	0.89199	0.925	0.90881	0.59277	0.48219	0.05417	0.04482
598.003	0.89111	0.92453	0.90873	0.59259	0.48128	0.05323	0.04415
598.202	0.89024	0.92404	0.90852	0.59242	0.48037	0.05252	0.04348
598.401	0.88937	0.92356	0.90844	0.59224	0.47977	0.05181	0.04281
598.599	0.8885	0.92321	0.9082	0.59206	0.47917	0.05087	0.04213
598.798	0.88763	0.92273	0.90799	0.59188	0.47856	0.05016	0.04146
598.997	0.88676	0.92252	0.90777	0.59171	0.47796	0.04946	0.04079
599.196	0.88589	0.92231	0.90754	0.59153	0.47736	0.04875	0.04011
599.394	0.88502	0.9221	0.9073	0.59135	0.47675	0.04828	0.03957
599.593	0.88415	0.92189	0.90707	0.59117	0.47615	0.04781	0.0389
599.792	0.88328	0.92168	0.90669	0.591	0.47554	0.04734	0.03836
599.99	0.8824	0.92146	0.90634	0.59082	0.47494	0.04687	0.03782
600.189	0.88153	0.92125	0.90597	0.59064	0.47434	0.0464	0.03729
600.388	0.8811	0.92103	0.90577	0.59064	0.47373	0.04593	0.03688
600.586	0.88066	0.92068	0.90542	0.59064	0.47313	0.04545	0.03648
600.785	0.88023	0.92034	0.90525	0.59064	0.47252	0.04498	0.03607
600.984	0.87979	0.91986	0.90505	0.59064	0.47192	0.04451	0.03567
601.182	0.87936	0.91938	0.90485	0.59064	0.47132	0.04404	0.03527
601.381	0.87892	0.91891	0.90466	0.59064	0.47071	0.04357	0.03486
601.579	0.87848	0.91843	0.90446	0.59064	0.47011	0.0431	0.03446
601.778	0.87805	0.91796	0.90429	0.59064	0.4695	0.04263	0.03406
601.977	0.87761	0.91749	0.90409	0.59064	0.4689	0.04216	0.03352
602.175	0.87718	0.91702	0.90389	0.59064	0.468	0.04169	0.03298
602.374	0.87674	0.91655	0.90372	0.59064	0.46709	0.04122	0.03258
602.572	0.87631	0.91609	0.90352	0.59064	0.46618	0.04074	0.03217
602.771	0.87587	0.91562	0.90335	0.59064	0.46528	0.04027	0.03163
602.969	0.87544	0.91517	0.90317	0.59064	0.46437	0.0398	0.03109
603.168	0.87456	0.91471	0.90299	0.59064	0.46347	0.03933	0.03056
603.366	0.87369	0.9144	0.90282	0.59064	0.46256	0.03886	0.03015
603.564	0.87282	0.91408	0.90264	0.59064	0.46165	0.03839	0.02975
603.763	0.87195	0.91375	0.90246	0.59064	0.46075	0.03792	0.02934
603.961	0.87108	0.91343	0.90229	0.59064	0.45984	0.03745	0.02894
604.16	0.87021	0.9131	0.90213	0.59064	0.45924	0.03698	0.02854
604.358	0.86934	0.91277	0.90197	0.59064	0.45864	0.0365	0.02813
604.556	0.86847	0.91244	0.90182	0.59064	0.45803	0.0358	0.02773
604.755	0.8676	0.91211	0.90166	0.59064	0.45743	0.03509	0.02733
604.953	0.86672	0.91177	0.9015	0.59064	0.45682	0.03439	0.02692
605.151	0.86585	0.91144	0.90137	0.59064	0.45622	0.03368	0.02652
605.35	0.86498	0.9111	0.90123	0.59064	0.45562	0.03297	0.02611
605.548	0.86411	0.91077	0.90109	0.59082	0.45531	0.03227	0.02571
605.746	0.86324	0.91043	0.90096	0.591	0.45501	0.03156	0.02531
605.944	0.86237	0.91009	0.90084	0.59117	0.45471	0.03085	0.0249
606.143	0.8615	0.90975	0.9007	0.59135	0.45411	0.03015	0.0245
606.341	0.86063	0.90942	0.9006	0.59153	0.4535	0.02967	0.02423
606.539	0.85976	0.90908	0.90033	0.59171	0.4529	0.0292	0.02396
606.737	0.85889	0.90875	0.90007	0.59188	0.45229	0.02873	0.02369
606.936	0.85801	0.90841	0.89996	0.59206	0.45169	0.02826	0.02342
607.134	0.85714	0.90808	0.89984	0.59224	0.45109	0.02779	0.02302
607.332	0.85671	0.90775	0.8997	0.59242	0.45048	0.02732	0.02261
607.53	0.85627	0.90743	0.89957	0.59259	0.44988	0.02685	0.02234
607.728	0.85584	0.9071	0.89941	0.59277	0.44928	0.02638	0.02194
607.926	0.8554	0.90678	0.89925	0.59295	0.44867	0.02591	0.02154
608.124	0.85497	0.90646	0.8991	0.59312	0.44807	0.02544	0.02113
608.323	0.85453	0.90615	0.89892	0.5933	0.44777	0.02496	0.02073
608.521	0.85409	0.90583	0.89874	0.59348	0.44746	0.02449	0.02033
608.719	0.85366	0.90553	0.89855	0.59366	0.44716	0.02402	0.02006
608.917	0.85322	0.90508	0.89837	0.59383	0.44686	0.02355	0.01979
609.115	0.85279	0.90463	0.89817	0.59401	0.44656	0.02308	0.01952
609.313	0.85235	0.90418	0.89796	0.59419	0.44626	0.02261	0.01925
609.511	0.85148	0.90372	0.89776	0.59436	0.44595	0.02214	0.01898
609.709	0.85061	0.90326	0.89755	0.59454	0.44565	0.02167	0.01871
609.907	0.84974	0.90281	0.89733	0.59472	0.44535	0.0212	0.01844
610.105	0.84887	0.90235	0.89712	0.5949	0.44505	0.02073	0.01817
610.303	0.848	0.90189	0.89688	0.59507	0.44475	0.02025	0.0179
610.501	0.84713	0.90142	0.89665	0.59525	0.44444	0.01978	0.01763
610.699	0.84625	0.9011	0.89641	0.59543	0.44414	0.01908	0.01736
610.897	0.84538	0.90076	0.89618	0.59561	0.44384	0.01884	0.0171
611.094	0.84451	0.90042	0.89592	0.59578	0.44354	0.01861	0.01683
611.292	0.84364	0.90007	0.89569	0.59596	0.44324	0.01813	0.01656
611.49	0.84277	0.89986	0.89543	0.59614	0.44293	0.01766	0.01629
611.688	0.8419	0.89965	0.89518	0.59631	0.44263	0.01719	0.01602
611.886	0.84103	0.89929	0.89492	0.59649	0.44233	0.01672	0.01575
612.084	0.84016	0.89893	0.89467	0.59667	0.44203	0.01625	0.01548
612.282	0.83929	0.89857	0.89439	0.59702	0.44173	0.01602	0.01521
612.479	0.83841	0.8982	0.89414	0.59738	0.44143	0.01578	0.01494
612.677	0.83754	0.89782	0.89387	0.59773	0.44112	0.01554	0.01467
612.875	0.83667	0.89744	0.89361	0.59809	0.44082	0.01531	0.0144
613.073	0.8358	0.89705	0.89334	0.59844	0.44052	0.01507	0.01413
613.27	0.83537	0.89667	0.89306	0.59879	0.44022	0.01484	0.01386
613.468	0.83493	0.89627	0.89279	0.59915	0.43992	0.0146	0.0136
613.666	0.83406	0.89588	0.89251	0.5995	0.43961	0.01437	0.01333
613.864	0.83319	0.89548	0.89224	0.59986	0.43931	0.01413	0.01306
614.061	0.83232	0.89507	0.89197	0.60021	0.43901	0.0139	0.01279
614.259	0.83145	0.8948	0.89169	0.60057	0.43871	0.01366	0.01252
614.457	0.83057	0.89453	0.89142	0.60092	0.43841	0.01319	0.01238
614.654	0.8297	0.89424	0.89114	0.60128	0.4381	0.01272	0.01225
614.852	0.82883	0.89394	0.89087	0.60163	0.4378	0.01225	0.01211
615.049	0.82796	0.89364	0.8906	0.60198	0.4375	0.01178	0.01198
615.247	0.82709	0.89332	0.89032	0.60234	0.4372	0.0113	0.01185
615.445	0.82622	0.89287	0.89005	0.60269	0.4369	0.01083	0.01158
615.642	0.82535	0.89241	0.88977	0.60305	0.43659	0.01036	0.01131
615.84	0.82448	0.89195	0.88952	0.6034	0.43629	0.00989	0.01104
616.037	0.82361	0.89149	0.88924	0.60376	0.43599	0.00942	0.01077
616.235	0.82274	0.89104	0.88897	0.60411	0.43569	0.00895	0.0105
616.432	0.82186	0.89058	0.88871	0.60447	0.43539	0.00848	0.01023
616.63	0.82099	0.89013	0.88846	0.60482	0.43478	0.00801	0.00996
616.827	0.82012	0.88967	0.88819	0.60517	0.43418	0.00777	0.00969
617.025	0.81925	0.88922	0.88793	0.60553	0.43357	0.00754	0.00942
617.222	0.81838	0.88877	0.88768	0.60588	0.43297	0.00707	0.00915
617.42	0.81751	0.88832	0.88744	0.60624	0.43237	0.00659	0.00888
617.617	0.81664	0.88801	0.88719	0.60659	0.43176	0.00612	0.00861
617.815	0.81577	0.8877	0.8868	0.60695	0.43116	0.00565	0.00821
618.012	0.8149	0.88738	0.8864	0.6073	0.43056	0.00518	0.00781
618.209	0.81402	0.88706	0.88599	0.60783	0.42995	0.00471	0.0074
618.407	0.81272	0.88673	0.88574	0.60836	0.42935	0.00424	0.00713
618.604	0.81141	0.8864	0.88535	0.6089	0.42874	0.00377	0.007
618.801	0.8101	0.88607	0.88493	0.60943	0.42814	0.0033	0.00686
618.999	0.8088	0.88574	0.88454	0.60996	0.42754	0.00283	0.00673
619.196	0.80749	0.88541	0.88413	0.61049	0.42693	0.00236	0.0066
619.393	0.80618	0.88507	0.88372	0.61102	0.42633	0.00212	0.00646
619.591	0.80531	0.88474	0.88331	0.61155	0.42572	0.00188	0.00633
619.788	0.80444	0.8844	0.8829	0.61209	0.42542	0.00165	0.00619
619.985	0.80357	0.88406	0.88247	0.61262	0.42512	0.00141	0.00606
620.182	0.8027	0.88372	0.88206	0.61315	0.42482	0.00118	0.00592
620.38	0.80183	0.88338	0.88164	0.61368	0.42452	0.000942063	0.00579
620.577	0.80096	0.88305	0.88121	0.61421	0.42421	0.000706547	0.00565
620.774	0.80009	0.88271	0.88078	0.61474	0.42391	0.000471032	0.00552
620.971	0.79922	0.88238	0.88051	0.61528	0.42361	0.000235516	0.00538
621.168	0.79834	0.88204	0.88025	0.61581	0.42331	0	0.00525
621.366	0.79747	0.88171	0.87998	0.61634	0.42301	0	0.00512
621.563	0.7966	0.88124	0.87959	0.61687	0.42271	0	0.00498
621.76	0.79573	0.88076	0.87918	0.6174	0.4224	0	0.00485
621.957	0.79486	0.88042	0.87877	0.61793	0.4221	0	0.00471
622.154	0.79399	0.88009	0.87835	0.61847	0.4221	0	0.00458
622.351	0.79312	0.87961	0.87796	0.619	0.4221	0	0.00444
622.548	0.79225	0.87914	0.87755	0.61953	0.4221	0	0.00431
622.745	0.79138	0.87866	0.87714	0.62006	0.4221	0	0.00417
622.942	0.79051	0.87817	0.87673	0.62059	0.4221	0	0.00404
623.139	0.78963	0.87769	0.87634	0.62112	0.4221	0	0.0039
623.336	0.78876	0.87734	0.87606	0.62166	0.4221	0	0.00377
623.533	0.78789	0.87698	0.87581	0.62219	0.4221	0	0.00363
623.73	0.78746	0.87661	0.87553	0.62272	0.4221	0	0.0035
623.927	0.78702	0.87624	0.87524	0.62325	0.4221	0	0.00337
624.124	0.78659	0.87585	0.87497	0.62378	0.4221	0	0.00323
624.321	0.78615	0.87546	0.87467	0.62431	0.4221	0	0.0031
624.518	0.78571	0.87507	0.87438	0.62484	0.4221	0	0.00296
624.715	0.78528	0.87466	0.87406	0.62538	0.4221	0	0.00283
624.912	0.78484	0.87439	0.87375	0.62609	0.4221	0	0.00269
625.109	0.78441	0.8741	0.87346	0.62679	0.4221	0	0.00256
625.306	0.78354	0.8738	0.87328	0.6275	0.4221	0	0.00242
625.503	0.78267	0.87349	0.87309	0.62803	0.4221	0	0.00229
625.699	0.78179	0.87317	0.87275	0.62857	0.4221	0	0.00215
625.896	0.78092	0.87284	0.8724	0.6291	0.4221	0	0.00202
626.093	0.78005	0.87249	0.87236	0.62963	0.4221	0	0.00188
626.29	0.77918	0.872	0.87215	0.63016	0.4221	0	0.00175
626.487	0.77831	0.87151	0.87181	0.63069	0.4221	0	0.00162
626.683	0.77744	0.87102	0.87146	0.63122	0.4221	0	0.00148
626.88	0.77657	0.87052	0.87111	0.63176	0.4221	0	0.00135
627.077	0.7757	0.87002	0.87075	0.63229	0.4221	0	0.00121
627.274	0.77483	0.86951	0.8704	0.63282	0.4221	0	0.00108
627.47	0.77395	0.86901	0.86991	0.63335	0.4221	0	0.000942253
627.667	0.77308	0.86851	0.86942	0.63388	0.4221	0	0.000807646
627.864	0.77221	0.868	0.86893	0.63441	0.4221	0	0.000673038
628.061	0.77134	0.8675	0.8686	0.63495	0.4221	0	0.000673038
628.257	0.77047	0.86699	0.86811	0.63548	0.4221	0	0.000673038
628.454	0.77003	0.86649	0.86764	0.63601	0.4221	0	0.000673038
628.65	0.7696	0.86599	0.86717	0.63654	0.4221	0	0.000673038
628.847	0.76916	0.86549	0.8667	0.63707	0.4221	0	0.00053843
629.044	0.76873	0.86499	0.86639	0.6376	0.4221	0	0.000403823
629.24	0.76829	0.86449	0.86607	0.63814	0.4221	0	0.000269215
629.437	0.76786	0.86399	0.86576	0.63867	0.4221	0	0.000269215
629.633	0.76742	0.8635	0.86547	0.6392	0.4221	0	0.000134608
629.83	0.76699	0.86301	0.86515	0.63973	0.4221	0	0
630.026	0.76655	0.86252	0.86484	0.64026	0.4221	0	0
630.223	0.76611	0.86204	0.86453	0.64079	0.4221	0	0
630.419	0.76568	0.86141	0.86421	0.6415	0.4221	0	0
630.616	0.76524	0.86093	0.8639	0.64221	0.4221	0	0
630.812	0.76437	0.86043	0.86361	0.64292	0.4221	0	0
631.009	0.7635	0.85992	0.86329	0.64363	0.4221	0	0
631.205	0.76263	0.8594	0.863	0.64434	0.4221	0	0.000134608
631.402	0.76176	0.85888	0.86269	0.64505	0.4221	0	0.000269215
631.598	0.76089	0.85835	0.86239	0.64576	0.4221	0	0.000403823
631.795	0.76002	0.85781	0.8621	0.64646	0.4221	0	0.00053843
631.991	0.75915	0.85726	0.8618	0.64717	0.4221	0	0.00053843
632.187	0.75828	0.85684	0.86151	0.64771	0.4221	0	0.00053843
632.384	0.7574	0.85641	0.86122	0.64824	0.4221	0	0.00053843
632.58	0.75653	0.85597	0.86094	0.64877	0.4221	0	0.00053843
632.776	0.75566	0.85551	0.86081	0.6493	0.4221	0	0.00053843
632.973	0.75479	0.85504	0.86067	0.64983	0.4221	0	0.00053843
633.169	0.75392	0.85456	0.86051	0.65036	0.4221	0	0.00053843
633.365	0.75305	0.85393	0.86037	0.65089	0.4221	0	0.00053843
633.562	0.75218	0.85344	0.86022	0.65143	0.4221	0	0.00053843
633.758	0.75131	0.85279	0.86006	0.65214	0.4221	0	0.00053843
633.954	0.75044	0.85215	0.85992	0.65284	0.4221	0	0.000673038
634.15	0.74956	0.85163	0.85977	0.65355	0.4221	0	0.000807646
634.346	0.74869	0.85111	0.85961	0.65426	0.4221	0	0.000942253
634.543	0.74782	0.85058	0.85945	0.65497	0.4221	0	0.00108
634.739	0.74652	0.85004	0.8593	0.65568	0.4221	0	0.00121
634.935	0.74521	0.84949	0.85914	0.65639	0.4221	0	0.00135
635.131	0.7439	0.84893	0.85898	0.6571	0.4221	0	0.00148
635.327	0.74303	0.84851	0.85881	0.65781	0.4224	0	0.00162
635.523	0.74216	0.84807	0.85865	0.65851	0.42271	0	0.00175
635.72	0.74129	0.84761	0.85849	0.65922	0.42301	0.000235516	0.00188
635.916	0.74042	0.84714	0.85834	0.65993	0.42331	0.000471032	0.00202
636.112	0.73955	0.84667	0.85818	0.66064	0.42361	0.000706547	0.00215
636.308	0.73868	0.84617	0.85804	0.66135	0.42391	0.000942063	0.00229
636.504	0.7378	0.84567	0.85773	0.66206	0.42452	0.00118	0.00242
636.7	0.73693	0.84516	0.85744	0.66277	0.42512	0.00141	0.00256
636.896	0.73606	0.84463	0.85712	0.66348	0.42572	0.00165	0.00269
637.092	0.73519	0.8441	0.85681	0.66419	0.42633	0.00188	0.00283
637.288	0.73432	0.84355	0.85648	0.66489	0.42693	0.00212	0.00296
637.484	0.73345	0.843	0.85616	0.6656	0.42754	0.00259	0.0031
637.68	0.73258	0.84244	0.85583	0.66649	0.42814	0.00306	0.00323
637.876	0.73171	0.84187	0.85536	0.66738	0.42874	0.0033	0.00337
638.072	0.73084	0.84129	0.85489	0.66808	0.42935	0.00353	0.0035
638.268	0.72997	0.84071	0.85456	0.66879	0.42995	0.004	0.00363
638.464	0.72909	0.84025	0.85422	0.6695	0.43056	0.00447	0.00377
638.659	0.72822	0.83964	0.85389	0.67021	0.43116	0.00495	0.0039
638.855	0.72735	0.83901	0.85356	0.67092	0.43176	0.00542	0.00404
639.051	0.72648	0.83836	0.85323	0.67163	0.43237	0.00565	0.00417
639.247	0.72517	0.83769	0.85287	0.67234	0.43297	0.00589	0.00431
639.443	0.72387	0.837	0.8527	0.67305	0.43357	0.00612	0.00444
639.639	0.72256	0.8363	0.8525	0.67376	0.43388	0.00636	0.00458
639.835	0.72125	0.83558	0.85232	0.67446	0.43418	0.00659	0.00471
640.03	0.71995	0.83484	0.85215	0.67517	0.43448	0.00683	0.00485
640.226	0.71864	0.83423	0.85197	0.67588	0.43478	0.00707	0.00498
640.422	0.71733	0.83375	0.85166	0.67659	0.43508	0.0073	0.00512
640.618	0.71603	0.83325	0.85135	0.6773	0.43539	0.00754	0.00525
640.813	0.71516	0.83274	0.85103	0.67801	0.43569	0.00777	0.00538
641.009	0.71429	0.83222	0.85072	0.67872	0.43599	0.00801	0.00552
641.205	0.71341	0.83168	0.85041	0.67943	0.43629	0.00824	0.00565
641.4	0.71254	0.83113	0.85009	0.68031	0.43659	0.00848	0.00579
641.596	0.71167	0.83056	0.84978	0.6812	0.4369	0.00871	0.00592
641.792	0.7108	0.82999	0.84947	0.68208	0.4372	0.00895	0.00606
641.987	0.70993	0.82941	0.84915	0.68297	0.4375	0.00919	0.00619
642.183	0.70906	0.82868	0.84884	0.68386	0.4378	0.00942	0.00633
642.379	0.70819	0.82794	0.84868	0.68474	0.4381	0.00966	0.00646
642.574	0.70732	0.82721	0.84851	0.68563	0.43841	0.00989	0.0066
642.77	0.70645	0.82647	0.84833	0.68651	0.43871	0.01013	0.00673
642.965	0.70557	0.82559	0.84813	0.6874	0.43901	0.01036	0.00686
643.161	0.70427	0.8247	0.84796	0.68829	0.43931	0.0106	0.007
643.357	0.70296	0.82381	0.84776	0.68917	0.43961	0.01083	0.00713
643.552	0.70209	0.82291	0.84757	0.69006	0.43992	0.01107	0.00727
643.748	0.70078	0.822	0.84737	0.69094	0.44022	0.0113	0.0074
643.943	0.69948	0.82109	0.84715	0.69183	0.44052	0.01154	0.00754
644.139	0.69861	0.82017	0.84696	0.69272	0.44082	0.01201	0.00767
644.334	0.69774	0.81925	0.84674	0.6936	0.44112	0.01248	0.00781
644.53	0.69686	0.81833	0.84653	0.69467	0.44143	0.01295	0.00808
644.725	0.69643	0.8174	0.84631	0.69555	0.44173	0.01342	0.00835
644.92	0.69599	0.81647	0.8461	0.69644	0.44233	0.0139	0.00861
645.116	0.69556	0.81553	0.84588	0.69732	0.44293	0.01437	0.00888
645.311	0.69512	0.8146	0.84565	0.69821	0.44354	0.01484	0.00915
645.507	0.69469	0.81366	0.84543	0.6991	0.44414	0.01531	0.00942
645.702	0.69425	0.81286	0.84522	0.69998	0.44475	0.01578	0.00969
645.897	0.69382	0.81205	0.84498	0.70087	0.44505	0.01602	0.00996
646.093	0.69338	0.81123	0.84476	0.70175	0.44535	0.01625	0.01023
646.288	0.69294	0.81041	0.84453	0.70264	0.44595	0.01672	0.0105
646.483	0.69251	0.80958	0.84416	0.70353	0.44626	0.01719	0.01077
646.679	0.69207	0.80875	0.84379	0.70441	0.44686	0.01766	0.01104
646.874	0.6912	0.80792	0.84339	0.7053	0.44716	0.01813	0.01131
647.069	0.69033	0.80707	0.843	0.70618	0.44746	0.01861	0.01158
647.264	0.68946	0.80623	0.84245	0.70707	0.44777	0.01908	0.01185
647.46	0.68859	0.80538	0.84191	0.70796	0.44837	0.01955	0.01211
647.655	0.68772	0.80467	0.84138	0.70902	0.44897	0.02002	0.01238
647.85	0.68685	0.80395	0.84083	0.71008	0.44958	0.02049	0.01265
648.045	0.68598	0.80322	0.8403	0.71115	0.45018	0.02096	0.01292
648.24	0.6851	0.80248	0.83975	0.71221	0.45079	0.02143	0.01319
648.436	0.68423	0.80173	0.83922	0.71327	0.45139	0.0219	0.01346
648.631	0.68336	0.80098	0.83869	0.71434	0.45199	0.02237	0.01373
648.826	0.68249	0.80023	0.83816	0.7154	0.4526	0.02285	0.014
649.021	0.68162	0.79947	0.83777	0.71646	0.4532	0.02332	0.01427
649.216	0.68118	0.7987	0.83738	0.71753	0.4538	0.02379	0.01454
649.411	0.68075	0.79793	0.83699	0.71859	0.45441	0.02426	0.01481
649.606	0.68031	0.79716	0.8366	0.71965	0.45501	0.02473	0.01508
649.801	0.67988	0.79639	0.83619	0.72072	0.45562	0.0252	0.01535
649.996	0.67944	0.79575	0.83578	0.72178	0.45622	0.02567	0.01561
650.191	0.67901	0.79495	0.83536	0.72267	0.45682	0.02638	0.01588
650.387	0.67857	0.79415	0.83495	0.72355	0.45743	0.02685	0.01615
650.582	0.67814	0.79333	0.83454	0.72444	0.45833	0.02732	0.01642
650.777	0.6777	0.79249	0.83411	0.72532	0.45924	0.02803	0.01669
650.971	0.67726	0.79165	0.8337	0.72621	0.46014	0.02873	0.01696
651.166	0.67639	0.79079	0.83327	0.7271	0.46105	0.02944	0.01723
651.361	0.67596	0.78992	0.83284	0.72798	0.46196	0.03015	0.01763
651.556	0.67509	0.78904	0.83241	0.72887	0.46286	0.03085	0.01804
651.751	0.67422	0.78815	0.83198	0.72993	0.46377	0.03132	0.01844
651.946	0.67334	0.78725	0.83154	0.73099	0.46467	0.03179	0.01885
652.141	0.67247	0.78635	0.83111	0.73206	0.46558	0.03227	0.01925
652.336	0.6716	0.78543	0.83068	0.73312	0.46649	0.03274	0.01965
652.531	0.67073	0.78451	0.83023	0.73418	0.46739	0.03321	0.02006
652.726	0.66986	0.78357	0.8298	0.73525	0.4683	0.03368	0.02046
652.92	0.66899	0.78264	0.82937	0.73631	0.4692	0.03415	0.02086
653.115	0.66855	0.78169	0.82892	0.73737	0.47011	0.03462	0.02127
653.31	0.66812	0.78075	0.82849	0.73844	0.47101	0.03509	0.02167
653.505	0.66725	0.77979	0.82804	0.73932	0.47192	0.0358	0.02194
653.7	0.66681	0.77869	0.82774	0.74021	0.47283	0.0365	0.02221
653.894	0.66638	0.77758	0.82745	0.7411	0.47373	0.03745	0.02248
654.089	0.66551	0.77646	0.82714	0.74198	0.47464	0.03815	0.02275
654.284	0.66463	0.77534	0.82682	0.74287	0.47554	0.03886	0.02302
654.479	0.66376	0.77433	0.82649	0.74375	0.47645	0.03957	0.02329
654.673	0.66289	0.77332	0.82618	0.74464	0.47736	0.04027	0.02369
654.868	0.66159	0.77243	0.82585	0.74553	0.47826	0.04098	0.02409
655.063	0.66028	0.77154	0.82549	0.74641	0.47886	0.04169	0.0245
655.257	0.65897	0.77064	0.82516	0.74747	0.47947	0.04239	0.0249
655.452	0.65767	0.76973	0.82481	0.74854	0.48007	0.0431	0.02531
655.647	0.65636	0.76883	0.82445	0.7496	0.48068	0.04381	0.02584
655.841	0.65505	0.76791	0.8241	0.75066	0.48128	0.04475	0.02638
656.036	0.65375	0.767	0.82375	0.75173	0.48188	0.04569	0.02692
656.23	0.65244	0.76608	0.82338	0.75279	0.48249	0.0464	0.02746
656.425	0.65113	0.76516	0.82302	0.75385	0.48309	0.0471	0.028
656.619	0.64983	0.76424	0.82265	0.75492	0.4837	0.04805	0.02854
656.814	0.64895	0.76331	0.82228	0.75598	0.4843	0.04899	0.02908
657.008	0.64808	0.76238	0.82191	0.75704	0.4849	0.04993	0.02961
657.203	0.64721	0.76144	0.82154	0.75811	0.48551	0.05087	0.03015
657.397	0.64634	0.76049	0.82116	0.75899	0.48611	0.05181	0.03069
657.592	0.64547	0.75952	0.82079	0.75988	0.48671	0.05299	0.03123
657.786	0.6446	0.75855	0.8204	0.76077	0.48732	0.05393	0.03177
657.981	0.64373	0.75756	0.82003	0.76183	0.48792	0.05488	0.03231
658.175	0.64286	0.75656	0.81966	0.76289	0.48853	0.05582	0.03284
658.37	0.64199	0.75556	0.81928	0.76396	0.48913	0.05676	0.03338
658.564	0.64111	0.75455	0.81889	0.76502	0.48973	0.0577	0.03392
658.758	0.64024	0.75353	0.81852	0.76608	0.49034	0.05841	0.03446
658.953	0.63937	0.75264	0.81815	0.76715	0.49094	0.05911	0.035
659.147	0.6385	0.75173	0.81778	0.76821	0.49155	0.05982	0.03554
659.342	0.63763	0.75082	0.8174	0.76927	0.49215	0.06053	0.03607
659.536	0.63676	0.74989	0.81701	0.77033	0.49275	0.06123	0.03648
659.73	0.63545	0.74895	0.81666	0.7714	0.49366	0.06194	0.03688
659.924	0.63415	0.748	0.81629	0.77246	0.49457	0.06265	0.03729
660.119	0.63284	0.74705	0.81592	0.77352	0.49547	0.06335	0.03769
660.313	0.63153	0.74595	0.81556	0.77459	0.49638	0.06406	0.03809
660.507	0.63023	0.74484	0.81519	0.77565	0.49728	0.06477	0.0385
660.702	0.62892	0.74374	0.81484	0.77671	0.49819	0.06547	0.0389
660.896	0.62761	0.74264	0.81449	0.77778	0.49909	0.06618	0.03931
661.09	0.62674	0.74154	0.81413	0.77884	0.5	0.06689	0.03984
661.284	0.62544	0.74044	0.8138	0.7799	0.50091	0.06759	0.04038
661.478	0.62456	0.73935	0.81345	0.78097	0.50181	0.0683	0.04092
661.673	0.62369	0.73825	0.81311	0.78203	0.50302	0.06924	0.04146
661.867	0.62282	0.73717	0.81278	0.78309	0.50393	0.06995	0.04213
662.061	0.62195	0.73622	0.81247	0.78416	0.50513	0.07089	0.04281
662.255	0.62108	0.73527	0.81214	0.78522	0.50634	0.07183	0.04348
662.449	0.62021	0.73432	0.81182	0.78628	0.50755	0.07277	0.04402
662.643	0.61934	0.73323	0.81137	0.78735	0.50876	0.07372	0.04456
662.837	0.61847	0.73213	0.81106	0.78841	0.50996	0.07466	0.04509
663.031	0.6176	0.73103	0.81074	0.78947	0.51087	0.0756	0.04563
663.225	0.61672	0.72992	0.81041	0.79054	0.51178	0.07654	0.04617
663.419	0.61585	0.72881	0.81008	0.7916	0.51268	0.07748	0.04671
663.613	0.61498	0.7277	0.80973	0.79266	0.51359	0.07843	0.04725
663.807	0.61411	0.72671	0.80937	0.79373	0.51449	0.07937	0.04779
664.001	0.61324	0.72572	0.80902	0.79479	0.5154	0.08031	0.04832
664.195	0.61237	0.72458	0.80865	0.79568	0.5163	0.08125	0.04886
664.389	0.6115	0.72343	0.8083	0.79656	0.51721	0.0822	0.0494
664.583	0.61063	0.72226	0.80777	0.79745	0.51781	0.08314	0.04994
664.777	0.61019	0.72107	0.80722	0.79833	0.51842	0.08408	0.05048
664.971	0.60976	0.71988	0.80683	0.79922	0.51902	0.08502	0.05102
665.165	0.60932	0.71867	0.80644	0.80011	0.51963	0.08596	0.05155
665.359	0.60889	0.71745	0.80587	0.80099	0.52023	0.08691	0.05209
665.553	0.60845	0.71637	0.80546	0.80188	0.52114	0.08785	0.05263
665.747	0.60801	0.71528	0.80503	0.80276	0.52234	0.08879	0.05317
665.94	0.60758	0.7142	0.80459	0.80365	0.52325	0.08973	0.05371
666.134	0.60714	0.71311	0.80416	0.80471	0.52446	0.09067	0.05438
666.328	0.60671	0.71215	0.80373	0.80578	0.52536	0.09162	0.05505
666.522	0.60627	0.71119	0.8033	0.80684	0.52657	0.09256	0.05559
666.716	0.6054	0.71023	0.80301	0.8079	0.52778	0.0935	0.05627
666.909	0.60453	0.70926	0.80273	0.80897	0.52899	0.09468	0.05694
667.103	0.60366	0.70829	0.80246	0.81003	0.52989	0.09585	0.05761
667.297	0.60279	0.70731	0.80203	0.81092	0.5308	0.09703	0.05829
667.491	0.60192	0.70633	0.80175	0.8118	0.5317	0.09821	0.05896
667.684	0.60105	0.70535	0.8015	0.81269	0.53261	0.09939	0.0595
667.878	0.60017	0.70437	0.80123	0.81357	0.53351	0.10057	0.06003
668.072	0.5993	0.70339	0.80097	0.81446	0.53442	0.10174	0.06057
668.265	0.59843	0.70242	0.80074	0.81535	0.53533	0.10292	0.06111
668.459	0.59756	0.70144	0.80046	0.81623	0.53623	0.1041	0.06165
668.653	0.59669	0.70047	0.80021	0.81712	0.53714	0.10528	0.06232
668.846	0.59582	0.6995	0.79993	0.818	0.53835	0.10645	0.06286
669.04	0.59495	0.69853	0.79966	0.81889	0.53955	0.10763	0.0634
669.233	0.59408	0.69757	0.79939	0.81978	0.54076	0.10881	0.06394
669.427	0.59321	0.69662	0.79909	0.82066	0.54167	0.10999	0.06448
669.621	0.59277	0.69581	0.7988	0.82155	0.54257	0.11116	0.06502
669.814	0.59233	0.69485	0.7985	0.82243	0.54348	0.11234	0.06555
670.008	0.5919	0.6939	0.79821	0.82332	0.54438	0.11352	0.06609
670.201	0.59146	0.69293	0.79805	0.82421	0.54499	0.1147	0.06663
670.395	0.59103	0.69197	0.79788	0.82527	0.54559	0.11587	0.0673
670.588	0.59059	0.691	0.7977	0.82633	0.5462	0.11705	0.06784
670.782	0.58972	0.69003	0.79752	0.8274	0.5468	0.11823	0.06838
670.975	0.58929	0.68919	0.79733	0.82846	0.5474	0.11941	0.06892
671.168	0.58885	0.68835	0.79711	0.82952	0.54801	0.12058	0.06959
671.362	0.58798	0.68722	0.7969	0.83041	0.54861	0.12176	0.07027
671.555	0.58711	0.68622	0.79668	0.8313	0.54952	0.12294	0.07094
671.749	0.58624	0.68521	0.79645	0.83218	0.55042	0.12412	0.07161
671.942	0.58537	0.6842	0.79608	0.83307	0.55133	0.12529	0.07228
672.135	0.58449	0.68317	0.79568	0.83395	0.55223	0.12647	0.07296
672.329	0.58362	0.68213	0.79512	0.83484	0.55314	0.12765	0.07363
672.522	0.58275	0.68122	0.79457	0.83573	0.55405	0.12883	0.0743
672.715	0.58188	0.68018	0.794	0.83661	0.55495	0.13	0.07498
672.909	0.58101	0.67927	0.79343	0.83767	0.55586	0.13118	0.07565
673.102	0.58014	0.67836	0.79286	0.83874	0.55676	0.13236	0.07632
673.295	0.57927	0.67731	0.79228	0.8398	0.55767	0.13377	0.077
673.488	0.5784	0.67625	0.79169	0.84086	0.55857	0.13519	0.07767
673.682	0.57753	0.67506	0.7911	0.84193	0.55948	0.1366	0.07834
673.875	0.57666	0.67401	0.79051	0.84299	0.56039	0.13801	0.07901
674.068	0.57578	0.67295	0.78993	0.84405	0.56129	0.13943	0.07969
674.261	0.57491	0.6719	0.78932	0.84512	0.5622	0.14084	0.08036
674.455	0.57404	0.6707	0.78887	0.84618	0.5631	0.14225	0.08117
674.648	0.57317	0.6695	0.7884	0.84724	0.56401	0.14366	0.08184
674.841	0.5723	0.66829	0.78793	0.84813	0.56492	0.14484	0.08265
675.034	0.57143	0.66707	0.78744	0.84902	0.56582	0.14602	0.08346
675.227	0.57056	0.66586	0.78695	0.8499	0.56673	0.1472	0.08426
675.42	0.56969	0.66464	0.78644	0.85079	0.56763	0.14837	0.08507
675.613	0.56882	0.66355	0.78593	0.85167	0.56854	0.14955	0.08588
675.806	0.56794	0.66246	0.78542	0.85256	0.56975	0.15073	0.08669
675.999	0.56707	0.66135	0.78489	0.85345	0.57095	0.15191	0.08749
676.193	0.5662	0.66025	0.78452	0.85433	0.57216	0.15309	0.0883
676.386	0.56533	0.65913	0.78411	0.85522	0.57337	0.15426	0.08911
676.579	0.5649	0.65801	0.7837	0.85628	0.57458	0.15544	0.09005
676.772	0.56446	0.65689	0.78327	0.85735	0.57579	0.15662	0.09099
676.965	0.56402	0.65576	0.78297	0.85841	0.57699	0.1578	0.09194
677.158	0.56359	0.65463	0.78268	0.85947	0.5782	0.15897	0.09274
677.35	0.56315	0.6535	0.78223	0.86054	0.57941	0.16015	0.09355
677.543	0.56272	0.65236	0.78178	0.86142	0.58062	0.16133	0.09436
677.736	0.56228	0.65121	0.78131	0.86231	0.58182	0.16251	0.09517
677.929	0.56185	0.65005	0.78082	0.86319	0.58303	0.16392	0.09598
678.122	0.56141	0.64887	0.78033	0.86408	0.58424	0.16533	0.09678
678.315	0.56098	0.64768	0.77984	0.86497	0.58545	0.16675	0.09759
678.508	0.56054	0.64648	0.77933	0.86585	0.58665	0.16816	0.0984
678.701	0.5601	0.64527	0.77882	0.86674	0.58786	0.16934	0.09921
678.894	0.55967	0.64405	0.77829	0.86762	0.58907	0.17051	0.10001
679.086	0.5588	0.64282	0.77776	0.86851	0.59058	0.17169	0.10082
679.279	0.55793	0.64159	0.77721	0.8694	0.59179	0.1731	0.10163
679.472	0.55706	0.64021	0.77669	0.87028	0.593	0.17452	0.10244
679.665	0.55618	0.63881	0.77614	0.87117	0.5942	0.17593	0.10324
679.858	0.55531	0.6374	0.77543	0.87205	0.59541	0.17734	0.10405
680.05	0.55444	0.63598	0.77473	0.87312	0.59662	0.17876	0.10486
680.243	0.55357	0.63455	0.77404	0.87418	0.59783	0.18017	0.10567
680.436	0.5527	0.63311	0.77336	0.87524	0.59903	0.18158	0.10647
680.628	0.55226	0.63166	0.77265	0.87613	0.60024	0.183	0.10728
680.821	0.55139	0.63021	0.77198	0.87702	0.60145	0.18441	0.10809
681.014	0.55009	0.62874	0.77144	0.8779	0.60266	0.18582	0.1089
681.206	0.54922	0.62742	0.77089	0.87879	0.60356	0.18724	0.10971
681.399	0.54834	0.62609	0.7702	0.87967	0.60477	0.18865	0.11051
681.592	0.54747	0.6249	0.7695	0.88056	0.60568	0.19006	0.11132
681.784	0.5466	0.62371	0.76879	0.88145	0.60658	0.19147	0.11213
681.977	0.54573	0.62252	0.76807	0.88233	0.60749	0.19289	0.11294
682.17	0.54486	0.62132	0.76734	0.88322	0.60839	0.1943	0.11374
682.362	0.54399	0.62012	0.76646	0.8841	0.6093	0.19571	0.11455
682.555	0.54312	0.61893	0.76558	0.88499	0.61051	0.19713	0.11536
682.747	0.54225	0.61773	0.76484	0.88588	0.61171	0.19854	0.11617
682.94	0.54138	0.61653	0.76395	0.88676	0.61292	0.19995	0.11697
683.132	0.54051	0.61534	0.76305	0.88765	0.61413	0.20137	0.11778
683.325	0.53963	0.61401	0.76217	0.88853	0.61534	0.20278	0.11859
683.517	0.53876	0.61283	0.76129	0.88942	0.61685	0.20419	0.1194
683.71	0.53789	0.61166	0.76041	0.89031	0.61836	0.20561	0.1202
683.902	0.53702	0.61049	0.75951	0.89119	0.61957	0.20702	0.12101
684.095	0.53615	0.60933	0.75878	0.89226	0.62107	0.20843	0.12182
684.287	0.53528	0.60817	0.75804	0.89332	0.62258	0.20984	0.12263
684.479	0.53441	0.60703	0.7573	0.89438	0.62409	0.21126	0.12344
684.672	0.53354	0.60561	0.75653	0.89545	0.6256	0.21267	0.12424
684.864	0.53267	0.60434	0.75577	0.89651	0.62681	0.21408	0.12505
685.056	0.53179	0.60308	0.75502	0.89757	0.62802	0.2155	0.12599
685.249	0.53092	0.60182	0.75426	0.89864	0.62893	0.21667	0.12693
685.441	0.53005	0.60056	0.7535	0.8997	0.62983	0.21785	0.12774
685.633	0.52918	0.59931	0.75271	0.90058	0.63074	0.21903	0.12868
685.826	0.52831	0.59807	0.75195	0.90147	0.63164	0.22021	0.12963
686.018	0.52744	0.59684	0.75118	0.90236	0.63255	0.22138	0.13057
686.21	0.52657	0.59562	0.7507	0.90324	0.63345	0.22256	0.13151
686.402	0.5257	0.5944	0.75021	0.90413	0.63466	0.22374	0.13245
686.595	0.52483	0.59306	0.74974	0.90502	0.63587	0.22492	0.1334
686.787	0.52395	0.59172	0.74925	0.9059	0.63708	0.22633	0.13434
686.979	0.52308	0.59038	0.74876	0.90679	0.63829	0.22774	0.13528
687.171	0.52221	0.58905	0.74829	0.90767	0.63949	0.22916	0.13622
687.363	0.52134	0.58773	0.7478	0.90856	0.641	0.23057	0.1373
687.556	0.52047	0.58655	0.74733	0.90945	0.64251	0.23198	0.13838
687.748	0.5196	0.58537	0.74686	0.91033	0.64402	0.2334	0.13945
687.94	0.51873	0.58419	0.74623	0.91122	0.64553	0.23481	0.14053
688.132	0.51786	0.58302	0.74574	0.9121	0.64704	0.23622	0.14161
688.324	0.51699	0.58185	0.74525	0.91317	0.64825	0.23764	0.14268
688.516	0.51568	0.58069	0.74474	0.91423	0.64946	0.23905	0.14363
688.708	0.51437	0.57953	0.74423	0.91529	0.65066	0.24046	0.14457
688.9	0.5135	0.57824	0.74372	0.91636	0.65217	0.24187	0.14551
689.092	0.51263	0.57694	0.74319	0.91742	0.65368	0.24329	0.14645
689.284	0.51176	0.57565	0.74265	0.91848	0.65519	0.2447	0.1474
689.476	0.51089	0.57435	0.7421	0.91955	0.6567	0.24611	0.14834
689.668	0.51002	0.5732	0.74155	0.92061	0.65821	0.24753	0.14928
689.86	0.50915	0.57204	0.741	0.9215	0.65942	0.24918	0.15022
690.052	0.50828	0.57089	0.74043	0.92238	0.66063	0.25059	0.15116
690.244	0.5074	0.56972	0.73971	0.92327	0.66184	0.252	0.15211
690.436	0.50653	0.56856	0.739	0.92415	0.66304	0.25365	0.15318
690.628	0.50566	0.5674	0.7383	0.92504	0.66455	0.2553	0.15426
690.82	0.50523	0.56624	0.73759	0.92593	0.66606	0.25695	0.15534
691.012	0.50479	0.56508	0.73689	0.92681	0.66727	0.2586	0.15641
691.204	0.50436	0.56405	0.7362	0.9277	0.66848	0.26024	0.15749
691.396	0.50392	0.56303	0.7355	0.92858	0.66969	0.26189	0.15857
691.587	0.50348	0.562	0.73481	0.92947	0.67089	0.26354	0.15964
691.779	0.50305	0.56097	0.73415	0.93036	0.6721	0.26519	0.16072
691.971	0.50261	0.55994	0.73346	0.93124	0.67331	0.26684	0.1618
692.163	0.50218	0.5589	0.73279	0.93213	0.67452	0.26849	0.16288
692.355	0.50174	0.55787	0.73213	0.93284	0.67572	0.2699	0.16382
692.546	0.50131	0.55684	0.73133	0.93355	0.67693	0.27131	0.16476
692.738	0.50087	0.55581	0.73052	0.93425	0.67814	0.27273	0.1657
692.93	0.50044	0.55479	0.72972	0.93496	0.67935	0.27438	0.16664
693.122	0.5	0.55377	0.72892	0.93567	0.68056	0.27626	0.16759
693.313	0.49956	0.55247	0.72811	0.93638	0.68176	0.27814	0.16853
693.505	0.49913	0.55119	0.72731	0.93709	0.68297	0.27979	0.16947
693.697	0.49826	0.5499	0.72651	0.9378	0.68418	0.28144	0.17041
693.888	0.49739	0.54863	0.7257	0.93851	0.68539	0.28309	0.17136
694.08	0.49652	0.54736	0.72506	0.93922	0.68659	0.28497	0.1723
694.272	0.49564	0.5461	0.72439	0.93993	0.6878	0.28686	0.17324
694.463	0.49477	0.54486	0.72375	0.94063	0.68901	0.28874	0.17418
694.655	0.4939	0.54362	0.72308	0.94134	0.69022	0.29016	0.17512
694.846	0.49303	0.54239	0.72241	0.94205	0.69143	0.2918	0.17607
695.038	0.49216	0.54118	0.72175	0.94276	0.69263	0.29322	0.17714
695.229	0.49129	0.53998	0.72108	0.94347	0.69354	0.29463	0.17822
695.421	0.49042	0.53893	0.7204	0.94418	0.69444	0.29604	0.1793
695.613	0.48955	0.53788	0.71973	0.94489	0.69535	0.29746	0.18037
695.804	0.48868	0.5367	0.71906	0.9456	0.69626	0.29887	0.18145
695.996	0.4878	0.53553	0.71838	0.94613	0.69716	0.30052	0.18253
696.187	0.48693	0.53435	0.71771	0.94666	0.69807	0.30217	0.1836
696.378	0.48606	0.53318	0.71705	0.94719	0.69928	0.30358	0.18468
696.57	0.48519	0.53201	0.71652	0.94772	0.70048	0.30523	0.18576
696.761	0.48432	0.53085	0.71597	0.94843	0.70169	0.30688	0.18684
696.953	0.48345	0.5297	0.71544	0.94914	0.7029	0.30853	0.18791
697.144	0.48258	0.52855	0.71489	0.94985	0.70411	0.31017	0.18899
697.336	0.48171	0.52741	0.71434	0.95056	0.70531	0.31182	0.19007
697.527	0.48084	0.52627	0.7138	0.95127	0.70652	0.31347	0.19114
697.718	0.47997	0.52501	0.71323	0.95198	0.70773	0.31512	0.19222
697.91	0.47909	0.52374	0.71268	0.95268	0.70924	0.31677	0.1933
698.101	0.47822	0.52248	0.71211	0.95339	0.71075	0.31842	0.19437
698.292	0.47779	0.52136	0.71156	0.9541	0.71226	0.32007	0.19545
698.483	0.47735	0.52023	0.711	0.95481	0.71347	0.32171	0.19653
698.675	0.47692	0.51911	0.71043	0.95552	0.71467	0.32336	0.1976
698.866	0.47648	0.51798	0.70986	0.95623	0.71588	0.32501	0.19882
699.057	0.47605	0.517	0.70931	0.95694	0.71709	0.3269	0.20003
699.248	0.47561	0.51603	0.70874	0.95765	0.7183	0.32878	0.2011
699.44	0.47517	0.5152	0.70833	0.95818	0.7195	0.33066	0.20218
699.631	0.47474	0.51437	0.7079	0.95871	0.72071	0.33255	0.20326
699.822	0.4743	0.51355	0.70747	0.95924	0.72192	0.33443	0.20433
700.013	0.47387	0.51273	0.70704	0.95977	0.72313	0.33632	0.20555
700.204	0.47343	0.51192	0.70661	0.9603	0.72434	0.3382	0.20676
700.396	0.473	0.51111	0.70616	0.96084	0.72554	0.33985	0.20797
700.587	0.47256	0.51031	0.70573	0.96137	0.72675	0.34173	0.20918
700.778	0.47213	0.50938	0.70528	0.9619	0.72796	0.34338	0.21039
700.969	0.47169	0.50845	0.70498	0.96243	0.72917	0.34503	0.2116
701.16	0.47125	0.50752	0.70467	0.96296	0.73037	0.34668	0.21281
701.351	0.47082	0.50659	0.70436	0.96349	0.73158	0.34833	0.21403
701.542	0.47038	0.50567	0.70389	0.96403	0.73279	0.34998	0.21524
701.733	0.46995	0.50475	0.7034	0.96456	0.734	0.35163	0.21645
701.924	0.46951	0.50384	0.70289	0.96509	0.73521	0.35327	0.21766
702.115	0.46908	0.50294	0.70224	0.96562	0.73641	0.35492	0.21887
702.306	0.46864	0.50204	0.70157	0.96615	0.73762	0.35657	0.22008
702.497	0.46821	0.50101	0.70093	0.96668	0.73883	0.35822	0.22129
702.688	0.46777	0.49998	0.70026	0.96739	0.74004	0.35987	0.22237
702.879	0.4669	0.49896	0.6996	0.9681	0.74094	0.36152	0.22345
703.07	0.46603	0.49794	0.69891	0.96881	0.74185	0.36317	0.22453
703.261	0.46516	0.49692	0.69825	0.96952	0.74306	0.36481	0.2256
703.452	0.46472	0.49591	0.69758	0.97005	0.74396	0.36646	0.22668
703.642	0.46429	0.4949	0.69689	0.97058	0.74487	0.36811	0.22776
703.833	0.46385	0.49391	0.69623	0.97111	0.74607	0.36976	0.22883
704.024	0.46341	0.49292	0.69554	0.97165	0.74728	0.37164	0.23004
704.215	0.46298	0.49193	0.69488	0.97218	0.74879	0.37353	0.23126
704.406	0.46254	0.49096	0.69421	0.97271	0.7503	0.37541	0.23247
704.597	0.46211	0.49	0.69354	0.97324	0.75181	0.3773	0.23368
704.787	0.46167	0.48905	0.69286	0.97377	0.75332	0.37918	0.23489
704.978	0.46124	0.48796	0.69219	0.9743	0.75483	0.38106	0.2361
705.169	0.4608	0.48688	0.69155	0.97484	0.75634	0.38295	0.23731
705.36	0.46037	0.48581	0.69088	0.97537	0.75785	0.38483	0.23852
705.55	0.45993	0.48475	0.69023	0.9759	0.75936	0.38648	0.23974
705.741	0.45906	0.48369	0.68959	0.97643	0.76087	0.38813	0.24095
705.932	0.45819	0.48264	0.68894	0.97696	0.76208	0.38978	0.24216
706.122	0.45732	0.48173	0.6883	0.97749	0.76359	0.39143	0.24337
706.313	0.45645	0.48083	0.68767	0.97803	0.76479	0.39331	0.24458
706.504	0.45557	0.47993	0.68704	0.97856	0.766	0.3952	0.24579
706.694	0.4547	0.47903	0.68642	0.97909	0.76691	0.39708	0.247
706.885	0.45383	0.47814	0.68567	0.97962	0.76781	0.39896	0.24822
707.076	0.4534	0.47726	0.68491	0.98015	0.76872	0.40085	0.24943
707.266	0.45296	0.47638	0.68414	0.98068	0.76963	0.40273	0.25064
707.457	0.45253	0.47551	0.6834	0.98122	0.77053	0.40462	0.25185
707.647	0.45209	0.47464	0.68264	0.98157	0.77144	0.4065	0.25306
707.838	0.45166	0.47379	0.68189	0.98192	0.77234	0.40838	0.25427
708.028	0.45122	0.47294	0.68115	0.98228	0.77325	0.41027	0.25549
708.219	0.45078	0.47197	0.6804	0.98263	0.77415	0.41215	0.2567
708.409	0.45035	0.47099	0.67966	0.98299	0.77506	0.41404	0.25791
708.6	0.44991	0.47002	0.67907	0.98334	0.77597	0.41592	0.25912
708.79	0.44948	0.46905	0.67833	0.9837	0.77687	0.4178	0.26033
708.981	0.44904	0.4681	0.67758	0.98405	0.77808	0.41969	0.26154
709.171	0.44861	0.46714	0.67682	0.98441	0.77959	0.42157	0.26275
709.362	0.44817	0.4662	0.67604	0.98476	0.7811	0.42346	0.26397
709.552	0.44774	0.46512	0.67527	0.98511	0.78261	0.42534	0.26518
709.742	0.4473	0.46404	0.67449	0.98547	0.78412	0.42723	0.26652
709.933	0.44686	0.4631	0.67368	0.98582	0.78533	0.42911	0.26787
710.123	0.44643	0.46204	0.67288	0.98618	0.78653	0.43099	0.26922
710.313	0.44599	0.46097	0.67208	0.98653	0.78774	0.43288	0.27056
710.504	0.44556	0.45992	0.67128	0.98689	0.78895	0.43476	0.27191
710.694	0.44512	0.45886	0.67045	0.98724	0.79016	0.43665	0.27325
710.884	0.44425	0.45781	0.66979	0.9876	0.79136	0.43853	0.2746
711.075	0.44338	0.45677	0.66912	0.98795	0.79257	0.44041	0.27595
711.265	0.44251	0.45574	0.66846	0.9883	0.79378	0.4423	0.27729
711.455	0.44164	0.45471	0.66779	0.98866	0.79499	0.44418	0.27864
711.645	0.44077	0.45369	0.66714	0.98901	0.7962	0.4463	0.27998
711.835	0.4399	0.45268	0.6665	0.98937	0.7974	0.44819	0.28133
712.026	0.43902	0.45181	0.66585	0.98972	0.79861	0.45007	0.28268
712.216	0.43815	0.45109	0.6652	0.99008	0.79982	0.45195	0.28402
712.406	0.43685	0.45024	0.66458	0.99043	0.80103	0.45384	0.28537
712.596	0.43598	0.44939	0.66395	0.99079	0.80223	0.45572	0.28658
712.786	0.4351	0.44855	0.66332	0.99114	0.80344	0.45761	0.28779
712.976	0.43423	0.44771	0.66272	0.99149	0.80465	0.45949	0.289
713.166	0.43336	0.44702	0.66209	0.99185	0.80586	0.46138	0.29021
713.357	0.43249	0.44632	0.66146	0.9922	0.80707	0.46326	0.29156
713.547	0.43162	0.44563	0.66084	0.99256	0.80827	0.46514	0.29291
713.737	0.43075	0.44494	0.66019	0.99291	0.80918	0.46703	0.29425
713.927	0.42988	0.44425	0.65954	0.99327	0.81008	0.46891	0.2956
714.117	0.42901	0.44343	0.6589	0.99362	0.81099	0.4708	0.29694
714.307	0.42814	0.4426	0.65825	0.99397	0.8119	0.47268	0.29829
714.497	0.42726	0.44176	0.65761	0.99433	0.8131	0.47456	0.29964
714.687	0.42639	0.44093	0.6568	0.99468	0.81401	0.47645	0.30098
714.877	0.42552	0.43996	0.656	0.99504	0.81522	0.47833	0.30233
715.067	0.42465	0.43899	0.65518	0.99539	0.81643	0.48022	0.30367
715.257	0.42378	0.43803	0.65435	0.99575	0.81763	0.4821	0.30502
715.446	0.42334	0.43708	0.65351	0.9961	0.81884	0.48398	0.30637
715.636	0.42291	0.43614	0.65267	0.99646	0.81975	0.4861	0.30771
715.826	0.42247	0.43521	0.65183	0.99681	0.82065	0.48822	0.30906
716.016	0.42204	0.43414	0.6511	0.99699	0.82156	0.49034	0.31041
716.206	0.4216	0.43308	0.65038	0.99716	0.82246	0.49246	0.31175
716.396	0.42117	0.43202	0.64965	0.99716	0.82337	0.49435	0.3131
716.586	0.42073	0.43111	0.64889	0.99716	0.82428	0.49623	0.31444
716.775	0.41986	0.43019	0.64815	0.99716	0.82518	0.49812	0.31579
716.965	0.41899	0.42927	0.64736	0.99716	0.82609	0.5	0.31714
717.155	0.41812	0.42835	0.64658	0.99716	0.82669	0.50212	0.31848
717.345	0.41725	0.42743	0.64579	0.99716	0.82729	0.50424	0.31983
717.535	0.41638	0.42651	0.64513	0.99716	0.8279	0.50636	0.32117
717.724	0.41551	0.42573	0.64446	0.99716	0.8288	0.50824	0.32252
717.914	0.41463	0.42494	0.64378	0.99716	0.82971	0.51013	0.32387
718.104	0.41376	0.42415	0.64307	0.99716	0.83062	0.51201	0.32521
718.293	0.41289	0.42336	0.64249	0.99716	0.83152	0.5139	0.32656
718.483	0.41202	0.42256	0.64192	0.99716	0.83243	0.51578	0.3279
718.673	0.41115	0.42176	0.64133	0.99716	0.83333	0.51766	0.32925
718.862	0.41028	0.42096	0.64074	0.99734	0.83424	0.51955	0.3306
719.052	0.40941	0.42016	0.64015	0.99752	0.83514	0.52143	0.33194
719.242	0.40854	0.41935	0.63943	0.9977	0.83635	0.52332	0.33315
719.431	0.40767	0.41855	0.63855	0.99787	0.83756	0.5252	0.3345
719.621	0.40679	0.41775	0.63765	0.99805	0.83877	0.52708	0.33585
719.81	0.40592	0.41696	0.63677	0.99823	0.83998	0.52897	0.33719
720	0.40505	0.41602	0.63587	0.99841	0.84118	0.53085	0.33854
720.189	0.40418	0.41508	0.63512	0.99858	0.84239	0.53274	0.33988
720.379	0.40331	0.41413	0.63438	0.99876	0.8436	0.53462	0.3411
720.568	0.40287	0.41318	0.63361	0.99894	0.84481	0.5365	0.34231
720.758	0.402	0.41223	0.63299	0.99911	0.84601	0.53839	0.34365
720.947	0.40113	0.41128	0.63236	0.99929	0.84722	0.54027	0.34486
721.137	0.40026	0.41033	0.6316	0.99947	0.84843	0.54216	0.34608
721.326	0.39939	0.40938	0.63097	0.99965	0.84964	0.54404	0.34729
721.516	0.39852	0.40843	0.63036	0.99982	0.85085	0.54593	0.3485
721.705	0.39765	0.40763	0.62973	1	0.85205	0.54781	0.34971
721.894	0.39678	0.40669	0.62926	1	0.85326	0.54969	0.35106
722.084	0.39634	0.40575	0.62879	1	0.85447	0.55158	0.3524
722.273	0.39591	0.40482	0.62832	1	0.85568	0.55346	0.35375
722.462	0.39547	0.40402	0.6277	1	0.85688	0.55535	0.35509
722.652	0.39503	0.40323	0.62707	1	0.85809	0.55723	0.35644
722.841	0.39503	0.40243	0.62644	1	0.8593	0.55911	0.35779
723.03	0.3946	0.40177	0.6258	1	0.86021	0.561	0.35913
723.22	0.39416	0.40098	0.62515	1	0.86111	0.56312	0.36048
723.409	0.39373	0.40019	0.62435	1	0.86202	0.56524	0.36183
723.598	0.39329	0.3994	0.62357	1	0.86292	0.56736	0.36317
723.787	0.39286	0.39861	0.62276	1	0.86383	0.56948	0.36452
723.977	0.39242	0.39783	0.62198	1	0.86473	0.5716	0.36586
724.166	0.39199	0.39705	0.62122	1	0.86564	0.57372	0.36721
724.355	0.39155	0.39627	0.62043	1	0.86655	0.57584	0.36856
724.544	0.39111	0.39549	0.61951	1	0.86745	0.57796	0.3699
724.733	0.39068	0.39473	0.61859	1	0.86836	0.58008	0.37125
724.922	0.39024	0.39396	0.61767	1	0.86896	0.5822	0.37259
725.111	0.38981	0.39321	0.61675	1	0.86987	0.58408	0.37394
725.301	0.38937	0.39246	0.61583	1	0.87047	0.58596	0.37529
725.49	0.38894	0.39172	0.61493	1	0.87138	0.58785	0.37663
725.679	0.3885	0.39099	0.61401	1	0.87228	0.58973	0.37798
725.868	0.38807	0.39012	0.61309	1	0.87319	0.59162	0.37932
726.057	0.38763	0.38926	0.61219	1	0.8744	0.5935	0.38067
726.246	0.3872	0.3884	0.61129	1	0.8756	0.59538	0.38188
726.435	0.38676	0.38755	0.61023	1	0.87681	0.59727	0.38323
726.624	0.38632	0.3867	0.60917	1	0.87802	0.59939	0.38457
726.813	0.38589	0.38586	0.60811	1	0.87923	0.60151	0.38605
727.002	0.38545	0.38502	0.60705	1	0.88043	0.60363	0.38754
727.191	0.38502	0.38419	0.60598	1	0.88164	0.60575	0.38902
727.38	0.38458	0.38337	0.60492	1	0.88285	0.60787	0.3905
727.569	0.38415	0.38255	0.60386	1	0.88406	0.60999	0.39198
727.757	0.38371	0.38175	0.60279	1	0.88527	0.61211	0.39346
727.946	0.38328	0.38081	0.60173	1	0.88617	0.61423	0.3948
728.135	0.38284	0.37987	0.60067	1	0.88678	0.61611	0.39628
728.324	0.3824	0.37894	0.59975	1	0.88738	0.61823	0.39777
728.513	0.38197	0.37801	0.59897	1	0.88798	0.62035	0.39938
728.702	0.38153	0.37722	0.59818	1	0.88859	0.62223	0.40086
728.891	0.3811	0.37643	0.59742	1	0.88919	0.62412	0.40221
729.079	0.38023	0.37564	0.59665	1	0.88979	0.626	0.40355
729.268	0.37936	0.37485	0.59589	1	0.8904	0.62789	0.4049
729.457	0.37848	0.37392	0.59513	1	0.891	0.62977	0.40625
729.646	0.37761	0.37297	0.59436	1	0.89161	0.63165	0.40759
729.834	0.37674	0.37203	0.59362	1	0.89221	0.63354	0.40894
730.023	0.37587	0.37108	0.59301	1	0.89281	0.63542	0.41028
730.212	0.375	0.37012	0.5924	1	0.89342	0.63731	0.41163
730.4	0.37456	0.36916	0.5918	1	0.89402	0.63919	0.41298
730.589	0.37413	0.3682	0.59121	1	0.89463	0.64107	0.41432
730.778	0.37369	0.36723	0.5906	1	0.89523	0.64296	0.41567
730.966	0.37326	0.36626	0.59	1	0.89583	0.64484	0.41701
731.155	0.37282	0.36529	0.58941	1	0.89644	0.64673	0.41836
731.344	0.37239	0.36432	0.5888	1	0.89734	0.64837	0.41971
731.532	0.37195	0.36363	0.58821	1	0.89825	0.65002	0.42105
731.721	0.37108	0.36293	0.58763	1	0.89915	0.65191	0.4224
731.909	0.37021	0.36224	0.58706	1	0.90006	0.65379	0.42361
732.098	0.36934	0.36155	0.58649	1	0.90097	0.65568	0.42496
732.286	0.36847	0.36086	0.58577	0.99982	0.90187	0.65732	0.42617
732.475	0.36716	0.36018	0.58504	0.99965	0.90278	0.65897	0.42738
732.663	0.36629	0.35949	0.58434	0.99947	0.90368	0.66062	0.42859
732.852	0.36542	0.35882	0.58361	0.99929	0.90489	0.66251	0.4298
733.04	0.36455	0.35814	0.58291	0.99911	0.9061	0.66415	0.43101
733.229	0.36368	0.35748	0.58218	0.99894	0.90731	0.66604	0.43223
733.417	0.3628	0.35681	0.58148	0.99876	0.90851	0.66816	0.43344
733.606	0.36193	0.35602	0.58077	0.99858	0.90942	0.67028	0.43465
733.794	0.3615	0.35522	0.58007	0.99841	0.91063	0.6724	0.43586
733.982	0.36106	0.35442	0.57938	0.99823	0.91153	0.67452	0.43707
734.171	0.36063	0.35363	0.57868	0.99805	0.91244	0.6764	0.43828
734.359	0.36019	0.35284	0.57799	0.99787	0.91335	0.67829	0.43949
734.547	0.35976	0.35205	0.57732	0.9977	0.91395	0.68017	0.44071
734.736	0.35932	0.35126	0.5765	0.99752	0.91455	0.68205	0.44205
734.924	0.35889	0.35048	0.57566	0.99734	0.91546	0.68394	0.4434
735.112	0.35845	0.34971	0.57499	0.99716	0.91606	0.68582	0.44474
735.3	0.35801	0.34894	0.57431	0.99699	0.91667	0.68771	0.44609
735.489	0.35758	0.34817	0.5736	0.99699	0.91727	0.68959	0.44744
735.677	0.35714	0.34742	0.57292	0.99699	0.91818	0.69147	0.44878
735.865	0.35671	0.34667	0.57221	0.99699	0.91908	0.69336	0.45013
736.053	0.35627	0.34592	0.57151	0.99699	0.91999	0.69501	0.45147
736.242	0.35584	0.34519	0.5708	0.99699	0.92089	0.69689	0.45282
736.43	0.3554	0.34432	0.57008	0.99699	0.9218	0.69878	0.4543
736.618	0.35453	0.34346	0.56937	0.99699	0.92271	0.70066	0.45578
736.806	0.35366	0.34274	0.56867	0.99699	0.92331	0.70254	0.45726
736.994	0.35279	0.34201	0.56794	0.99699	0.92391	0.70443	0.45874
737.182	0.35192	0.34128	0.56722	0.99699	0.92452	0.70608	0.46022
737.37	0.35105	0.34055	0.56651	0.99681	0.92512	0.70772	0.4617
737.558	0.35017	0.33967	0.56565	0.99681	0.92572	0.70937	0.46318
737.747	0.3493	0.33879	0.56477	0.99663	0.92633	0.71102	0.46467
737.935	0.34843	0.3379	0.56404	0.99628	0.92693	0.71267	0.46615
738.123	0.34756	0.337	0.5633	0.99592	0.92754	0.71432	0.46763
738.311	0.34669	0.3361	0.56254	0.99557	0.92784	0.71597	0.46911
738.499	0.34582	0.3352	0.56177	0.99522	0.92814	0.71762	0.47059
738.687	0.34538	0.33428	0.56099	0.99486	0.92844	0.71927	0.47207
738.875	0.34495	0.33337	0.56021	0.99451	0.92905	0.72091	0.47355
739.063	0.34451	0.33245	0.55925	0.99415	0.92935	0.72256	0.47503
739.25	0.34408	0.33153	0.55829	0.9938	0.92965	0.72421	0.47651
739.438	0.34364	0.3306	0.55731	0.99344	0.92995	0.72586	0.47799
739.626	0.34321	0.32967	0.55631	0.99309	0.93025	0.72751	0.47947
739.814	0.34277	0.32875	0.55531	0.99273	0.93056	0.72916	0.48095
740.002	0.34233	0.32782	0.55427	0.99238	0.93116	0.73081	0.48243
740.19	0.3419	0.32689	0.55339	0.99203	0.93176	0.73245	0.48391
740.378	0.34146	0.32596	0.55251	0.99167	0.93237	0.7341	0.4854
740.566	0.34103	0.32503	0.55161	0.99132	0.93297	0.73575	0.48688
740.753	0.34059	0.32411	0.55084	0.99096	0.93357	0.7374	0.48836
740.941	0.34016	0.32318	0.55008	0.99061	0.93418	0.73905	0.48984
741.129	0.33972	0.32226	0.5493	0.99025	0.93478	0.7407	0.49132
741.317	0.33972	0.32134	0.54849	0.9899	0.93539	0.74235	0.4928
741.504	0.33972	0.32043	0.54771	0.98954	0.93599	0.74399	0.49428
741.692	0.33972	0.31952	0.54689	0.98919	0.93659	0.74564	0.49576
741.88	0.33972	0.31861	0.54608	0.98884	0.9372	0.74729	0.49724
742.068	0.33929	0.31771	0.54526	0.98848	0.9378	0.74894	0.49872
742.255	0.33885	0.31682	0.54442	0.98813	0.93841	0.75059	0.50007
742.443	0.33885	0.31593	0.5436	0.9876	0.93901	0.75224	0.50141
742.631	0.33841	0.31505	0.54276	0.98706	0.93961	0.75365	0.50289
742.818	0.33841	0.31417	0.54189	0.98653	0.94022	0.7553	0.50424
743.006	0.33841	0.31331	0.54105	0.986	0.94082	0.75695	0.50559
743.193	0.33841	0.31245	0.54019	0.98547	0.94143	0.7586	0.50693
743.381	0.33798	0.3116	0.53935	0.98494	0.94233	0.76024	0.50828
743.569	0.33754	0.31077	0.53835	0.98441	0.94324	0.76189	0.50962
743.756	0.33711	0.30994	0.53735	0.98387	0.94414	0.76354	0.51097
743.944	0.33667	0.30912	0.53637	0.98334	0.94505	0.76519	0.51232
744.131	0.33624	0.30817	0.53553	0.98281	0.94595	0.76684	0.51366
744.319	0.3358	0.30723	0.53455	0.98228	0.94656	0.76825	0.51501
744.506	0.33537	0.30629	0.53357	0.98175	0.94746	0.76967	0.51622
744.694	0.33493	0.3055	0.53261	0.98122	0.94837	0.77108	0.51743
744.881	0.33406	0.3047	0.53165	0.98068	0.94928	0.77249	0.51864
745.069	0.33319	0.3039	0.53071	0.98015	0.94988	0.7739	0.51999
745.256	0.33232	0.30311	0.52977	0.97962	0.95048	0.77532	0.52134
745.443	0.33145	0.30231	0.52899	0.97909	0.95079	0.77673	0.52268
745.631	0.33057	0.30152	0.52822	0.97856	0.95139	0.77814	0.52403
745.818	0.3297	0.30073	0.52746	0.97803	0.95199	0.77956	0.52537
746.005	0.32883	0.29994	0.5267	0.97749	0.9526	0.78097	0.52672
746.193	0.3284	0.29916	0.52593	0.97696	0.9532	0.78238	0.52807
746.38	0.32796	0.29852	0.52519	0.97643	0.9538	0.7838	0.52941
746.567	0.32753	0.29787	0.52429	0.97572	0.95441	0.78545	0.53076
746.755	0.32709	0.29722	0.52339	0.97501	0.95501	0.78709	0.5321
746.942	0.32666	0.29657	0.5225	0.9743	0.95592	0.78874	0.53345
747.129	0.32578	0.29592	0.52162	0.9736	0.95682	0.79039	0.5348
747.317	0.32491	0.29527	0.52088	0.97289	0.95773	0.79204	0.53614
747.504	0.32404	0.29463	0.52013	0.97218	0.95864	0.79369	0.53749
747.691	0.32317	0.29398	0.51937	0.97147	0.95954	0.79534	0.53883
747.878	0.3223	0.29333	0.51863	0.97076	0.96045	0.79699	0.54018
748.065	0.32143	0.29269	0.51788	0.97005	0.96135	0.79863	0.54153
748.253	0.32056	0.29205	0.51712	0.96934	0.96226	0.80028	0.54287
748.44	0.31969	0.29142	0.51635	0.96863	0.96316	0.8017	0.54422
748.627	0.31882	0.29078	0.51561	0.96792	0.96407	0.80311	0.54556
748.814	0.31794	0.29016	0.51485	0.96722	0.96498	0.80452	0.54691
749.001	0.31707	0.28954	0.5141	0.96651	0.96588	0.80593	0.54826
749.188	0.3162	0.28892	0.51336	0.9658	0.96679	0.80735	0.5496
749.375	0.31577	0.28832	0.51259	0.96509	0.96769	0.80876	0.55095
749.562	0.3149	0.28772	0.51185	0.96438	0.9683	0.80994	0.5523
749.749	0.31446	0.28713	0.51112	0.96367	0.9689	0.81112	0.55364
749.936	0.31402	0.2864	0.51038	0.96279	0.9695	0.81229	0.55499
750.123	0.31359	0.28568	0.50966	0.9619	0.97011	0.81371	0.55633
750.31	0.31315	0.28496	0.50893	0.96101	0.97041	0.81512	0.55768
750.497	0.31272	0.28424	0.50821	0.96013	0.97071	0.81653	0.55903
750.684	0.31228	0.28353	0.5075	0.95924	0.97101	0.81795	0.56037
750.871	0.31185	0.28282	0.50664	0.95836	0.97132	0.81936	0.56172
751.058	0.31141	0.28197	0.5058	0.95747	0.97162	0.82077	0.56306
751.245	0.31098	0.28112	0.50494	0.95676	0.97192	0.82219	0.56441
751.432	0.31054	0.28027	0.50409	0.95605	0.97222	0.8236	0.56589
751.619	0.31054	0.27943	0.50325	0.95534	0.97252	0.82501	0.56737
751.806	0.31054	0.27858	0.50241	0.95463	0.97283	0.82642	0.56885
751.993	0.3101	0.27773	0.50157	0.95393	0.97313	0.82784	0.5702
752.179	0.3101	0.27688	0.50074	0.95322	0.97373	0.82925	0.57154
752.366	0.30967	0.27604	0.4999	0.95251	0.97403	0.83066	0.57289
752.553	0.3088	0.27519	0.4991	0.9518	0.97464	0.83208	0.57424
752.74	0.30793	0.2745	0.49828	0.95109	0.97494	0.83349	0.57558
752.927	0.30706	0.27381	0.49747	0.95038	0.97524	0.8349	0.57693
753.113	0.30618	0.27313	0.49667	0.94967	0.97585	0.83632	0.57827
753.3	0.30531	0.27247	0.49587	0.94896	0.97645	0.83773	0.57962
753.487	0.30444	0.27195	0.49508	0.94825	0.97705	0.83891	0.58097
753.673	0.30357	0.27144	0.49432	0.94755	0.97766	0.84008	0.58231
753.86	0.3027	0.27093	0.49356	0.94684	0.97796	0.84126	0.58366
754.047	0.30183	0.27044	0.49277	0.94613	0.97856	0.84244	0.585
754.233	0.30096	0.26995	0.49199	0.94524	0.97947	0.84362	0.58635
754.42	0.30052	0.26932	0.49136	0.94436	0.98037	0.8448	0.58756
754.607	0.30009	0.26869	0.49072	0.94347	0.98098	0.84597	0.58877
754.793	0.29965	0.26807	0.49005	0.94258	0.98158	0.84715	0.58999
754.98	0.29922	0.26745	0.48938	0.9417	0.98219	0.84833	0.5912
755.167	0.29878	0.26683	0.48872	0.94081	0.98279	0.84951	0.59241
755.353	0.29834	0.26622	0.48788	0.93993	0.98339	0.85068	0.59362
755.54	0.29791	0.26547	0.48703	0.93904	0.984	0.85186	0.59497
755.726	0.29747	0.26471	0.48619	0.93815	0.9846	0.85304	0.59618
755.913	0.29704	0.26395	0.48531	0.93727	0.98551	0.85422	0.59739
756.099	0.2966	0.2632	0.48443	0.93638	0.98641	0.85539	0.59873
756.286	0.29617	0.26244	0.48355	0.93567	0.98702	0.85657	0.60008
756.472	0.29573	0.26168	0.48265	0.93479	0.98762	0.85775	0.60143
756.659	0.29573	0.26106	0.48173	0.93408	0.98822	0.85893	0.60277
756.845	0.29573	0.26043	0.48081	0.93337	0.98883	0.8601	0.60398
757.031	0.29573	0.25979	0.48002	0.93266	0.98943	0.86128	0.6052
757.218	0.29573	0.25915	0.47924	0.93195	0.99004	0.86246	0.60654
757.404	0.29573	0.25837	0.47846	0.93124	0.99064	0.86364	0.60789
757.591	0.29573	0.2576	0.47767	0.93053	0.99124	0.86481	0.60923
757.777	0.29573	0.25682	0.47675	0.92982	0.99155	0.86599	0.61058
757.963	0.29573	0.25605	0.47567	0.92912	0.99215	0.86717	0.61193
758.15	0.29573	0.25529	0.47462	0.92841	0.99275	0.86835	0.61327
758.336	0.29573	0.25453	0.47356	0.9277	0.99336	0.86952	0.61462
758.522	0.29573	0.25377	0.4725	0.92699	0.99396	0.8707	0.61596
758.708	0.29573	0.25302	0.47144	0.9261	0.99457	0.87211	0.61731
758.895	0.29486	0.25228	0.47039	0.92522	0.99487	0.87329	0.61866
759.081	0.29443	0.25154	0.46935	0.92433	0.99517	0.87471	0.62
759.267	0.29355	0.25082	0.46831	0.92344	0.99547	0.87612	0.62135
759.453	0.29268	0.25009	0.46741	0.92256	0.99577	0.87753	0.62269
759.639	0.29181	0.24938	0.46637	0.92167	0.99607	0.87871	0.62404
759.826	0.29094	0.24868	0.46531	0.92079	0.99638	0.88012	0.62539
760.012	0.29007	0.24798	0.46426	0.9199	0.99668	0.8813	0.62673
760.198	0.2892	0.24716	0.4632	0.91901	0.99698	0.88271	0.62808
760.384	0.28833	0.24633	0.46212	0.91813	0.99728	0.88413	0.62943
760.57	0.28746	0.24551	0.46104	0.91724	0.99758	0.88554	0.63077
760.756	0.28659	0.24469	0.45997	0.91636	0.99789	0.88695	0.63198
760.942	0.28571	0.24388	0.45887	0.91547	0.99819	0.88813	0.63319
761.128	0.28484	0.24321	0.45807	0.91458	0.99849	0.88931	0.63441
761.314	0.28397	0.24253	0.45726	0.91388	0.99879	0.89049	0.63562
761.5	0.2831	0.24186	0.45646	0.91317	0.99909	0.89166	0.63683
761.686	0.28223	0.24118	0.45566	0.91228	0.9994	0.89284	0.63804
761.872	0.28136	0.24051	0.45484	0.91139	0.9997	0.89402	0.63925
762.058	0.28092	0.23983	0.45403	0.91051	1	0.8952	0.64046
762.244	0.28049	0.23916	0.45321	0.90962	1	0.89637	0.64167
762.43	0.28005	0.23848	0.45241	0.90874	1	0.89755	0.64289
762.616	0.27962	0.23781	0.45158	0.90785	0.9997	0.89873	0.6441
762.802	0.27918	0.23714	0.45078	0.90696	0.9994	0.89991	0.64531
762.988	0.27875	0.23648	0.44996	0.90608	0.99909	0.90108	0.64666
763.174	0.27831	0.23582	0.44931	0.90519	0.99909	0.90226	0.648
763.36	0.27787	0.23516	0.44865	0.90431	0.99879	0.90344	0.64935
763.546	0.27744	0.2345	0.44796	0.90342	0.99849	0.90462	0.65069
763.731	0.277	0.23385	0.4473	0.90253	0.99819	0.90579	0.65204
763.917	0.27657	0.23321	0.44663	0.90165	0.99789	0.90697	0.65339
764.103	0.27613	0.23257	0.44594	0.90076	0.99789	0.90815	0.65473
764.289	0.2757	0.23193	0.44528	0.8997	0.99819	0.90909	0.65608
764.475	0.27483	0.23131	0.44459	0.89864	0.99819	0.91003	0.65742
764.66	0.27395	0.23082	0.44393	0.89757	0.99819	0.91098	0.65877
764.846	0.27308	0.23034	0.44326	0.89651	0.99819	0.91168	0.66012
765.032	0.27221	0.22986	0.44258	0.89545	0.99819	0.91239	0.66146
765.218	0.27134	0.22938	0.44193	0.89438	0.99819	0.91309	0.66281
765.403	0.27047	0.2289	0.44126	0.8935	0.99819	0.91404	0.66415
765.589	0.2696	0.22843	0.4406	0.89261	0.99819	0.91498	0.6655
765.775	0.26873	0.22796	0.43981	0.89172	0.99819	0.91592	0.66685
765.96	0.26786	0.22749	0.43887	0.89084	0.99819	0.91686	0.66819
766.146	0.26699	0.22703	0.43795	0.88995	0.99819	0.9178	0.66954
766.331	0.26611	0.22643	0.43705	0.88907	0.99819	0.91875	0.67075
766.517	0.26524	0.22583	0.43613	0.88818	0.99789	0.91969	0.67196
766.703	0.26437	0.22509	0.43525	0.88729	0.99758	0.92063	0.67317
766.888	0.2635	0.22435	0.43435	0.88641	0.99728	0.92157	0.67438
767.074	0.26263	0.22363	0.43347	0.88534	0.99698	0.92252	0.6756
767.259	0.26176	0.22291	0.43261	0.88428	0.99668	0.92346	0.67667
767.445	0.26089	0.2222	0.43174	0.88322	0.99638	0.9244	0.67775
767.63	0.26002	0.2215	0.43075	0.88215	0.99607	0.92534	0.67883
767.816	0.25915	0.2208	0.42977	0.88109	0.99577	0.92628	0.6799
768.001	0.25828	0.22012	0.42892	0.88003	0.99547	0.92723	0.68098
768.187	0.2574	0.21944	0.42806	0.87897	0.99517	0.92817	0.68206
768.372	0.25697	0.21878	0.42722	0.8779	0.99517	0.92911	0.68313
768.557	0.25653	0.21812	0.42638	0.87684	0.99517	0.93005	0.68421
768.743	0.2561	0.21748	0.42554	0.87595	0.99517	0.93099	0.68529
768.928	0.25566	0.21684	0.42469	0.87507	0.99517	0.93194	0.68636
769.113	0.25523	0.21608	0.42385	0.87418	0.99517	0.93288	0.68744
769.299	0.25479	0.21532	0.42301	0.87329	0.99517	0.93382	0.68852
769.484	0.25436	0.21456	0.42217	0.87241	0.99517	0.93476	0.68973
769.669	0.25392	0.21381	0.42132	0.87152	0.99517	0.9357	0.69094
769.855	0.25348	0.21307	0.4205	0.87064	0.99517	0.93665	0.69188
770.04	0.25305	0.21233	0.41966	0.86975	0.99517	0.93759	0.69296
770.225	0.25261	0.2116	0.41884	0.86886	0.99547	0.93853	0.69404
770.411	0.25218	0.21087	0.41803	0.86798	0.99577	0.93947	0.69511
770.596	0.25174	0.21016	0.41721	0.86709	0.99607	0.94041	0.69619
770.781	0.25131	0.20958	0.41641	0.86621	0.99638	0.94136	0.69727
770.966	0.25087	0.20901	0.41563	0.86514	0.99638	0.94206	0.69834
771.151	0.25087	0.20844	0.41482	0.86408	0.99668	0.94277	0.69942
771.337	0.25044	0.20787	0.41404	0.86302	0.99668	0.94348	0.7005
771.522	0.25044	0.20731	0.41328	0.86195	0.99698	0.94418	0.70157
771.707	0.25044	0.20674	0.41251	0.86089	0.99728	0.94489	0.70265
771.892	0.25044	0.20619	0.41177	0.85983	0.99728	0.9456	0.70373
772.077	0.25044	0.20563	0.41102	0.85876	0.99728	0.9463	0.70494
772.262	0.25044	0.20508	0.4103	0.8577	0.99758	0.94701	0.70602
772.447	0.25044	0.20453	0.40957	0.85664	0.99789	0.94772	0.70723
772.632	0.25044	0.20399	0.40871	0.85557	0.99819	0.94842	0.70844
772.817	0.25044	0.20345	0.40787	0.85451	0.99849	0.94913	0.70952
773.002	0.25044	0.20292	0.40703	0.85362	0.99849	0.94984	0.71059
773.187	0.25044	0.20239	0.40619	0.85274	0.99849	0.95054	0.71167
773.372	0.25044	0.20201	0.40536	0.85185	0.99849	0.95125	0.71275
773.557	0.25044	0.20163	0.40454	0.85079	0.99849	0.95219	0.71382
773.742	0.25044	0.20111	0.40372	0.84973	0.99819	0.9529	0.7149
773.927	0.25087	0.20073	0.40291	0.84866	0.99789	0.9536	0.71598
774.112	0.25131	0.20036	0.40211	0.8476	0.99758	0.95431	0.71705
774.297	0.25174	0.19985	0.40133	0.84654	0.99728	0.95502	0.71813
774.482	0.25218	0.19933	0.40054	0.84547	0.99698	0.95572	0.71921
774.667	0.25218	0.1988	0.39978	0.84441	0.99638	0.95643	0.72029
774.851	0.25218	0.19828	0.39904	0.84335	0.99577	0.95714	0.72136
775.036	0.25218	0.19774	0.39829	0.84228	0.99547	0.95784	0.72244
775.221	0.25218	0.19721	0.3977	0.84122	0.99517	0.95878	0.72365
775.406	0.25218	0.19668	0.39698	0.84016	0.99487	0.95973	0.72486
775.591	0.25218	0.19614	0.39624	0.83909	0.99457	0.96067	0.72594
775.776	0.25218	0.1956	0.39551	0.83803	0.99426	0.96138	0.72702
775.96	0.25218	0.19506	0.39477	0.83697	0.99396	0.96208	0.72796
776.145	0.25218	0.19451	0.39418	0.83573	0.99366	0.96279	0.72903
776.33	0.25218	0.19397	0.39357	0.83449	0.99336	0.9635	0.73011
776.514	0.25218	0.19343	0.39298	0.83324	0.99306	0.9642	0.73119
776.699	0.25218	0.19289	0.39238	0.832	0.99275	0.96491	0.7324
776.884	0.25218	0.19234	0.39175	0.83076	0.99245	0.96561	0.73361
777.068	0.25218	0.1918	0.39114	0.82952	0.99215	0.96632	0.73469
777.253	0.25218	0.19126	0.39052	0.82828	0.99185	0.96703	0.7359
777.438	0.25218	0.19073	0.38989	0.82722	0.99155	0.96773	0.73711
777.622	0.25218	0.19019	0.38926	0.82616	0.99124	0.96844	0.73832
777.807	0.25218	0.18966	0.38864	0.82509	0.99094	0.96915	0.7394
777.991	0.25218	0.18913	0.38801	0.82403	0.99064	0.96985	0.74061
778.176	0.25174	0.18861	0.38723	0.82297	0.99034	0.97056	0.74155
778.361	0.25131	0.18809	0.3866	0.8219	0.99004	0.97127	0.7425
778.545	0.25087	0.18757	0.38593	0.82066	0.98973	0.97197	0.74344
778.73	0.25044	0.18706	0.38527	0.81942	0.98943	0.97268	0.74438
778.914	0.25	0.18656	0.38458	0.81818	0.98883	0.97339	0.74532
779.099	0.24956	0.18606	0.38374	0.81694	0.98853	0.97409	0.74626
779.283	0.24913	0.18556	0.3829	0.8157	0.98822	0.9748	0.74734
779.467	0.24913	0.18507	0.38219	0.81446	0.98792	0.97527	0.74842
779.652	0.24869	0.18459	0.38147	0.81322	0.98762	0.97574	0.7495
779.836	0.24869	0.18412	0.38074	0.81198	0.98732	0.97621	0.75057
780.021	0.24826	0.18366	0.38002	0.81074	0.98702	0.97692	0.75165
780.205	0.24782	0.18334	0.37927	0.8095	0.98671	0.97739	0.75259
780.389	0.24782	0.18302	0.37851	0.80844	0.98641	0.97786	0.75353
780.574	0.24695	0.1827	0.37761	0.80737	0.98611	0.9781	0.75461
780.758	0.24695	0.18225	0.37671	0.80631	0.98551	0.97833	0.75569
780.942	0.24608	0.18195	0.37595	0.80525	0.98521	0.97857	0.75676
781.127	0.24564	0.18165	0.3752	0.80418	0.9846	0.9788	0.75784
781.311	0.24521	0.18135	0.37448	0.80312	0.9843	0.97904	0.75892
781.495	0.24477	0.18106	0.37359	0.80206	0.9843	0.97927	0.75999
781.679	0.24434	0.18078	0.37287	0.80099	0.9843	0.97951	0.76107
781.864	0.2439	0.18049	0.37216	0.79975	0.9843	0.97975	0.76215
782.048	0.24347	0.18008	0.37146	0.79851	0.9843	0.97998	0.76323
782.232	0.24303	0.17966	0.37077	0.79727	0.9843	0.98022	0.7643
782.416	0.2426	0.1791	0.37009	0.79603	0.9843	0.98045	0.76538
782.6	0.24216	0.17856	0.36942	0.79479	0.9843	0.98092	0.76646
782.785	0.24172	0.17802	0.36862	0.79355	0.9843	0.98139	0.76753
782.969	0.24129	0.17762	0.36784	0.79249	0.984	0.98187	0.76847
783.153	0.24085	0.17709	0.36703	0.79142	0.9837	0.98234	0.76942
783.337	0.24042	0.1767	0.36627	0.79036	0.98339	0.98281	0.77036
783.521	0.23998	0.17632	0.36549	0.7893	0.98309	0.98328	0.7713
783.705	0.23955	0.1758	0.36472	0.78823	0.98279	0.98375	0.77224
783.889	0.23911	0.17527	0.36398	0.78717	0.98249	0.98398	0.77319
784.073	0.23911	0.17474	0.36323	0.78593	0.98219	0.98422	0.77413
784.257	0.23911	0.1742	0.36249	0.78469	0.98188	0.98446	0.77507
784.441	0.23911	0.17366	0.36192	0.78345	0.98158	0.98469	0.77601
784.625	0.23911	0.17312	0.36104	0.78221	0.98098	0.98493	0.77682
784.809	0.23911	0.17258	0.36034	0.78097	0.98037	0.98516	0.77763
784.993	0.23911	0.17203	0.35961	0.77973	0.98007	0.9854	0.77857
785.177	0.23868	0.17149	0.35889	0.77849	0.98007	0.98563	0.77951
785.361	0.23824	0.17094	0.35814	0.77725	0.98007	0.98587	0.78045
785.545	0.2378	0.17039	0.35742	0.77601	0.98007	0.9861	0.7814
785.729	0.23737	0.16984	0.35669	0.77494	0.97977	0.98658	0.78247
785.912	0.23693	0.16929	0.35597	0.77388	0.97947	0.98705	0.78355
786.096	0.2365	0.16874	0.35524	0.77282	0.97947	0.98752	0.78463
786.28	0.23563	0.16819	0.35452	0.77175	0.97917	0.98799	0.7857
786.464	0.23476	0.16764	0.35393	0.77051	0.97886	0.98846	0.78665
786.648	0.23389	0.16709	0.35334	0.76927	0.97856	0.98893	0.78759
786.832	0.23301	0.16655	0.35276	0.76803	0.97826	0.9894	0.78853
787.015	0.23214	0.16587	0.35217	0.76679	0.97796	0.98987	0.78947
787.199	0.23127	0.16519	0.35156	0.76555	0.97766	0.99034	0.79042
787.383	0.2304	0.16453	0.35097	0.76431	0.97705	0.99058	0.79136
787.567	0.22997	0.16388	0.35037	0.76307	0.97645	0.99081	0.7923
787.75	0.22953	0.16324	0.34976	0.76183	0.97585	0.99105	0.79324
787.934	0.22909	0.1626	0.34915	0.76059	0.97524	0.99129	0.79432
788.118	0.22866	0.16212	0.34854	0.75935	0.97464	0.99152	0.7954
788.301	0.22822	0.16164	0.34809	0.75811	0.97403	0.99176	0.79634
788.485	0.22779	0.16116	0.34762	0.75687	0.97343	0.99199	0.79742
788.668	0.22735	0.16068	0.34715	0.75563	0.97283	0.99223	0.79849
788.852	0.22648	0.16022	0.34666	0.75439	0.97192	0.99246	0.79957
789.036	0.22605	0.15975	0.34617	0.75315	0.97101	0.9927	0.80065
789.219	0.22517	0.15943	0.3457	0.75191	0.97011	0.99293	0.80172
789.403	0.22474	0.15911	0.34522	0.75049	0.9692	0.99317	0.8028
789.586	0.2243	0.15879	0.34471	0.74925	0.9683	0.99341	0.80388
789.77	0.22343	0.15847	0.34422	0.74801	0.96739	0.99364	0.80495
789.953	0.223	0.15814	0.34373	0.74677	0.96649	0.99388	0.80603
790.137	0.22213	0.15782	0.34324	0.74553	0.96558	0.99411	0.80697
790.32	0.22169	0.1575	0.34273	0.74428	0.96467	0.99435	0.80805
790.504	0.22082	0.15718	0.34224	0.74304	0.96377	0.99458	0.80913
790.687	0.21995	0.15672	0.34175	0.7418	0.96286	0.99482	0.80993
790.871	0.21908	0.15626	0.34126	0.74056	0.96196	0.99505	0.81074
791.054	0.21821	0.15579	0.34061	0.73932	0.96105	0.99529	0.81155
791.237	0.21733	0.15532	0.33997	0.73808	0.96014	0.99553	0.81236
791.421	0.21646	0.15497	0.33932	0.73684	0.95924	0.99576	0.81316
791.604	0.21559	0.15449	0.33838	0.7356	0.95833	0.996	0.81411
791.787	0.21472	0.154	0.33744	0.73418	0.95743	0.99623	0.81491
791.971	0.21385	0.1535	0.3365	0.73277	0.95652	0.99623	0.81572
792.154	0.21298	0.15301	0.33556	0.73153	0.95562	0.99647	0.81653
792.337	0.21211	0.15251	0.3346	0.73029	0.95501	0.99647	0.81734
792.521	0.21124	0.15202	0.3338	0.72904	0.95441	0.99647	0.81801
792.704	0.21037	0.15152	0.33299	0.7278	0.9538	0.99647	0.81868
792.887	0.20949	0.15102	0.33217	0.72656	0.9532	0.99647	0.81936
793.07	0.20862	0.15052	0.33135	0.72532	0.9526	0.9967	0.82003
793.253	0.20775	0.14988	0.33051	0.72408	0.95199	0.99694	0.82084
793.437	0.20688	0.14925	0.32966	0.72284	0.95109	0.99717	0.82164
793.62	0.20601	0.14863	0.32882	0.7216	0.95018	0.99741	0.82245
793.803	0.20514	0.14787	0.32798	0.72036	0.94928	0.99764	0.82326
793.986	0.20427	0.14725	0.32714	0.71912	0.94837	0.99788	0.82407
794.169	0.20383	0.14662	0.32643	0.71788	0.94746	0.99812	0.82488
794.352	0.2034	0.14599	0.32571	0.71664	0.94686	0.99835	0.82568
794.535	0.2034	0.14549	0.32496	0.7154	0.94626	0.99859	0.82649
794.718	0.2034	0.145	0.32424	0.71434	0.94565	0.99882	0.8273
794.901	0.20296	0.14451	0.32349	0.7131	0.94505	0.99906	0.82811
795.084	0.20253	0.14403	0.32277	0.71186	0.94444	0.99929	0.82891
795.268	0.20209	0.14368	0.32205	0.71061	0.94384	0.99953	0.82972
795.451	0.20166	0.14333	0.32132	0.70937	0.94324	0.99976	0.83053
795.633	0.20166	0.14298	0.32075	0.70813	0.94263	1	0.83134
795.816	0.20166	0.14262	0.32018	0.70689	0.94203	1	0.83228
795.999	0.20166	0.14226	0.31962	0.70565	0.94143	1	0.83322
796.182	0.20166	0.1419	0.31907	0.70441	0.94082	0.99976	0.83416
796.365	0.20166	0.14154	0.31852	0.70317	0.93992	0.99953	0.83511
796.548	0.20166	0.14118	0.31782	0.70193	0.93901	0.99929	0.83605
796.731	0.20166	0.14082	0.31711	0.70069	0.9381	0.99929	0.83699
796.914	0.20166	0.14045	0.3164	0.69945	0.9375	0.99906	0.83793
797.097	0.20166	0.14009	0.3157	0.69839	0.93659	0.99906	0.83887
797.28	0.20166	0.13973	0.31515	0.69715	0.93599	0.99882	0.83982
797.462	0.20166	0.13937	0.31456	0.69591	0.93569	0.99859	0.84076
797.645	0.20166	0.13901	0.314	0.69467	0.93508	0.99835	0.8417
797.828	0.20166	0.13879	0.31341	0.69343	0.93448	0.99812	0.84264
798.011	0.20166	0.13857	0.31282	0.69219	0.93388	0.99788	0.84345
798.193	0.20166	0.1382	0.3121	0.69094	0.93327	0.99764	0.84439
798.376	0.20166	0.13781	0.31133	0.6897	0.93267	0.99741	0.8452
798.559	0.20166	0.13728	0.31057	0.68846	0.93176	0.99717	0.84614
798.742	0.20166	0.13675	0.3098	0.68722	0.93086	0.99694	0.84709
798.924	0.20122	0.13622	0.30902	0.68598	0.92995	0.9967	0.84803
799.107	0.20078	0.13568	0.30824	0.68474	0.92905	0.99647	0.84897
799.29	0.20035	0.13514	0.30743	0.6835	0.92844	0.99623	0.84991
799.472	0.19991	0.1346	0.30663	0.68226	0.92754	0.996	0.85085
799.655	0.19948	0.13406	0.30581	0.68102	0.92693	0.99576	0.8518
799.837	0.19904	0.13352	0.30501	0.67978	0.92603	0.99553	0.85274
800.02	0.19861	0.13298	0.30416	0.67854	0.92512	0.99529	0.85368
800.203	0.19774	0.13244	0.30318	0.6773	0.92391	0.99505	0.85462
800.385	0.1973	0.1319	0.30221	0.67624	0.92271	0.99482	0.85557
800.568	0.19686	0.13135	0.30121	0.67517	0.9215	0.99458	0.85651
800.75	0.19643	0.13081	0.30019	0.67411	0.92029	0.99435	0.85732
800.933	0.19599	0.13028	0.29901	0.67287	0.91908	0.99411	0.85812
801.115	0.19556	0.12974	0.29784	0.67163	0.91787	0.99364	0.85893
801.298	0.19512	0.1292	0.29666	0.67039	0.91636	0.99317	0.85974
801.48	0.19512	0.12854	0.29549	0.66915	0.91516	0.9927	0.86055
801.663	0.19512	0.12773	0.29431	0.66791	0.91395	0.99246	0.86135
801.845	0.19469	0.12693	0.29314	0.66667	0.91274	0.99246	0.86216
802.027	0.19469	0.12614	0.29196	0.66543	0.91153	0.99246	0.86297
802.21	0.19469	0.12534	0.29079	0.66419	0.91033	0.99246	0.86378
802.392	0.19469	0.12455	0.28961	0.66295	0.90912	0.99223	0.86458
802.574	0.19469	0.12377	0.28857	0.66188	0.90791	0.99199	0.86526
802.757	0.19425	0.12298	0.28767	0.66082	0.9067	0.99176	0.86593
802.939	0.19382	0.1222	0.28679	0.65976	0.9055	0.99152	0.8666
803.121	0.19338	0.12143	0.28591	0.65869	0.90459	0.99129	0.86728
803.304	0.19294	0.12066	0.28503	0.65763	0.90368	0.99105	0.86795
803.486	0.19207	0.12003	0.28415	0.65639	0.90248	0.99081	0.86862
803.668	0.1912	0.11955	0.28327	0.65515	0.90127	0.99058	0.8693
803.85	0.19033	0.11906	0.28238	0.65391	0.90006	0.99034	0.86997
804.033	0.18946	0.11859	0.28152	0.65267	0.89885	0.99011	0.87064
804.215	0.18902	0.11812	0.28066	0.65143	0.89795	0.98987	0.87132
804.397	0.18859	0.11766	0.2798	0.65019	0.89704	0.98964	0.87212
804.579	0.18815	0.1172	0.27896	0.64895	0.89583	0.9894	0.87293
804.761	0.18772	0.11675	0.27812	0.64771	0.89493	0.98917	0.87374
804.943	0.18728	0.11631	0.27714	0.64664	0.89402	0.98893	0.87455
805.125	0.18685	0.11588	0.27616	0.64558	0.89312	0.9887	0.87535
805.308	0.18641	0.11545	0.27518	0.64452	0.89221	0.98846	0.87616
805.49	0.18598	0.11503	0.2742	0.64345	0.8913	0.98822	0.87697
805.672	0.18554	0.11462	0.27322	0.64239	0.8904	0.98799	0.87778
805.854	0.1851	0.11422	0.27226	0.64133	0.88979	0.98775	0.87858
806.036	0.18467	0.11383	0.2713	0.64026	0.88919	0.98752	0.87939
806.218	0.18423	0.11345	0.27032	0.63902	0.88859	0.98705	0.88033
806.4	0.1838	0.11308	0.26938	0.63778	0.88768	0.98681	0.88128
806.582	0.18336	0.11273	0.26842	0.63654	0.88678	0.98658	0.88222
806.764	0.18293	0.11251	0.26762	0.6353	0.88587	0.98634	0.88316
806.946	0.18249	0.11231	0.26681	0.63406	0.88496	0.9861	0.88397
807.128	0.18206	0.1121	0.26601	0.63282	0.88406	0.98563	0.88478
807.31	0.18162	0.11191	0.26521	0.63158	0.88315	0.98516	0.88558
807.491	0.18118	0.11172	0.26441	0.63034	0.88225	0.98469	0.88639
807.673	0.18075	0.11139	0.2636	0.6291	0.88134	0.98422	0.8872
807.855	0.18031	0.11106	0.2628	0.62803	0.88043	0.98375	0.88801
808.037	0.18031	0.11073	0.262	0.62697	0.87953	0.98351	0.88881
808.219	0.18075	0.1104	0.26121	0.62573	0.87862	0.98328	0.88962
808.401	0.18118	0.11007	0.26027	0.62449	0.87772	0.98281	0.89043
808.582	0.18118	0.1096	0.25935	0.62325	0.87681	0.98234	0.8911
808.764	0.18118	0.10914	0.25845	0.62201	0.87591	0.98187	0.89178
808.946	0.18118	0.1087	0.25755	0.62077	0.875	0.98139	0.89258
809.128	0.18118	0.10826	0.25667	0.61953	0.87409	0.98092	0.89326
809.309	0.18118	0.10782	0.25581	0.61829	0.87319	0.98045	0.89406
809.491	0.18162	0.1074	0.25495	0.61705	0.87198	0.97998	0.89487
809.673	0.18162	0.10699	0.2541	0.61581	0.87107	0.97951	0.89554
809.854	0.18118	0.10659	0.25328	0.61457	0.87017	0.97904	0.89635
810.036	0.18075	0.10619	0.25248	0.61333	0.86926	0.97857	0.89716
810.218	0.18031	0.10567	0.25167	0.61226	0.86836	0.9781	0.89797
810.399	0.17988	0.10514	0.25089	0.6112	0.86745	0.97763	0.89878
810.581	0.17944	0.10477	0.25015	0.60996	0.86624	0.97715	0.89958
810.763	0.17857	0.10426	0.2494	0.60872	0.86504	0.97668	0.90039
810.944	0.1777	0.10376	0.24868	0.60748	0.86383	0.97621	0.90106
811.126	0.17726	0.10326	0.24797	0.60624	0.86262	0.97574	0.90174
811.307	0.17639	0.10276	0.24742	0.605	0.86141	0.97527	0.90241
811.489	0.17552	0.10227	0.2469	0.60376	0.86051	0.9748	0.90308
811.67	0.17465	0.10192	0.24639	0.60252	0.8596	0.97433	0.90376
811.852	0.17378	0.10157	0.24588	0.60128	0.859	0.97409	0.90443
812.033	0.17334	0.10122	0.24523	0.60004	0.85809	0.97362	0.9051
812.215	0.17291	0.10087	0.2446	0.59862	0.85719	0.97315	0.90577
812.396	0.17247	0.10051	0.24398	0.5972	0.85628	0.97268	0.90645
812.578	0.17204	0.10016	0.24337	0.59578	0.85537	0.97244	0.90699
812.759	0.1716	0.09981	0.24276	0.59436	0.85417	0.97221	0.90752
812.94	0.17117	0.09945	0.24202	0.59295	0.85296	0.97197	0.90806
813.122	0.17073	0.0991	0.24127	0.59153	0.85175	0.97174	0.9086
813.303	0.1703	0.09874	0.24067	0.59029	0.85054	0.9715	0.90927
813.484	0.16986	0.09839	0.24006	0.58905	0.84964	0.97127	0.90995
813.666	0.16943	0.09804	0.23945	0.58781	0.84843	0.97103	0.91062
813.847	0.16899	0.09769	0.23885	0.58657	0.84752	0.9708	0.91129
814.028	0.16855	0.09734	0.23824	0.58533	0.84662	0.97033	0.91197
814.21	0.16812	0.09713	0.23763	0.58409	0.84571	0.96985	0.91264
814.391	0.16768	0.09691	0.23716	0.58267	0.84481	0.96938	0.91331
814.572	0.16725	0.0967	0.23669	0.58125	0.8439	0.96891	0.91399
814.753	0.16681	0.09647	0.2362	0.57983	0.8433	0.96844	0.91466
814.934	0.16638	0.09625	0.23571	0.57842	0.84269	0.96797	0.91547
815.116	0.16594	0.09602	0.23507	0.577	0.84209	0.9675	0.91614
815.297	0.16551	0.09578	0.2344	0.57558	0.84118	0.96703	0.91681
815.478	0.16507	0.09555	0.23373	0.57416	0.84058	0.96656	0.91749
815.659	0.16463	0.09531	0.23289	0.57292	0.83967	0.96585	0.91816
815.84	0.1642	0.09507	0.23236	0.57168	0.83877	0.96514	0.91883
816.021	0.16376	0.09469	0.23181	0.57044	0.83786	0.96467	0.9195
816.202	0.16333	0.09432	0.23097	0.5692	0.83665	0.9642	0.92018
816.383	0.16333	0.09395	0.23015	0.56778	0.83575	0.96373	0.92085
816.564	0.16333	0.09359	0.22929	0.56637	0.83454	0.96326	0.92152
816.745	0.16333	0.09324	0.22845	0.56495	0.83333	0.96279	0.9222
816.926	0.16333	0.09261	0.2276	0.56353	0.83243	0.96232	0.92287
817.107	0.16333	0.09199	0.22676	0.56211	0.83152	0.96185	0.92354
817.288	0.16246	0.09138	0.22592	0.56069	0.83062	0.96161	0.92422
817.469	0.16202	0.09092	0.2251	0.55928	0.82971	0.96138	0.92489
817.65	0.16159	0.09033	0.22429	0.55786	0.8288	0.96114	0.92556
817.831	0.16115	0.08974	0.22349	0.55644	0.8276	0.9609	0.92624
818.012	0.16071	0.08917	0.22271	0.55502	0.82639	0.96067	0.92691
818.193	0.16028	0.0886	0.22196	0.55361	0.82548	0.96043	0.92745
818.374	0.15984	0.08804	0.2212	0.55219	0.82428	0.9602	0.92798
818.555	0.15941	0.08762	0.22047	0.55077	0.82337	0.95996	0.92852
818.736	0.15897	0.08721	0.21977	0.54935	0.82246	0.95973	0.92906
818.916	0.15854	0.0868	0.21908	0.54794	0.82156	0.95949	0.9296
819.097	0.15854	0.08653	0.2184	0.54652	0.82065	0.95949	0.93014
819.278	0.15854	0.08627	0.21775	0.5451	0.81975	0.95926	0.93054
819.459	0.15854	0.08602	0.21711	0.54368	0.81884	0.95902	0.93095
819.64	0.1581	0.08564	0.2165	0.54226	0.81793	0.95855	0.93135
819.82	0.1581	0.0854	0.21591	0.54085	0.81703	0.95808	0.93175
820.001	0.15767	0.08503	0.21548	0.53943	0.81612	0.95761	0.93216
820.182	0.15723	0.08467	0.21505	0.53801	0.81522	0.95714	0.9327
820.362	0.15723	0.0843	0.21466	0.53659	0.81431	0.95667	0.93323
820.543	0.15723	0.08394	0.21427	0.53518	0.81341	0.95619	0.93377
820.724	0.15723	0.08359	0.21389	0.53376	0.8125	0.95572	0.93431
820.904	0.15679	0.08324	0.21368	0.53234	0.81159	0.95525	0.93485
821.085	0.15636	0.08289	0.21333	0.53092	0.81039	0.95478	0.93539
821.266	0.15592	0.08255	0.21311	0.52951	0.80918	0.95431	0.93593
821.446	0.15549	0.08221	0.21278	0.52809	0.80797	0.95384	0.93647
821.627	0.15505	0.08188	0.21244	0.52667	0.80676	0.95337	0.937
821.807	0.15462	0.08155	0.21209	0.52543	0.80556	0.9529	0.93754
821.988	0.15418	0.08123	0.21178	0.52419	0.80435	0.95243	0.93808
822.168	0.15375	0.08091	0.21145	0.52295	0.80314	0.95195	0.93862
822.349	0.15331	0.0806	0.21113	0.52171	0.80193	0.95148	0.93929
822.529	0.15287	0.08029	0.21082	0.52047	0.80072	0.95078	0.93997
822.71	0.15244	0.07999	0.21051	0.51923	0.79952	0.95007	0.94064
822.89	0.15244	0.0797	0.21021	0.51799	0.79831	0.94936	0.94131
823.071	0.15244	0.07928	0.20976	0.51675	0.7971	0.94866	0.94198
823.251	0.15244	0.07887	0.20917	0.51533	0.79589	0.94795	0.94266
823.431	0.15244	0.07848	0.20861	0.51391	0.79469	0.94724	0.94333
823.612	0.15244	0.07824	0.20804	0.51249	0.79348	0.94654	0.94414
823.792	0.15244	0.07802	0.20749	0.51108	0.79227	0.9456	0.94481
823.973	0.15244	0.07783	0.20694	0.50966	0.79106	0.94489	0.94562
824.153	0.15244	0.07765	0.20639	0.50824	0.78986	0.94418	0.94643
824.333	0.15244	0.0775	0.20586	0.50682	0.78865	0.94348	0.94723
824.514	0.15244	0.07737	0.20535	0.50558	0.78744	0.94277	0.94791
824.694	0.15244	0.07712	0.20485	0.50434	0.78653	0.94183	0.94858
824.874	0.15244	0.07703	0.20434	0.5031	0.78563	0.94089	0.94939
825.054	0.15244	0.07694	0.20385	0.50186	0.78472	0.94018	0.95006
825.235	0.15244	0.07685	0.20334	0.50062	0.78382	0.93947	0.95073
825.415	0.15244	0.07678	0.20283	0.49938	0.78291	0.93877	0.95141
825.595	0.152	0.07672	0.20232	0.49814	0.782	0.93806	0.95208
825.775	0.15157	0.07652	0.20181	0.4969	0.7811	0.93759	0.95275
825.955	0.1507	0.07633	0.20128	0.49566	0.78019	0.93688	0.95329
826.135	0.14983	0.07614	0.20091	0.49442	0.77929	0.93618	0.95383
826.316	0.14895	0.07595	0.20054	0.49318	0.77838	0.93547	0.95437
826.496	0.14852	0.07576	0.20014	0.49211	0.77748	0.93476	0.95491
826.676	0.14765	0.07558	0.19975	0.49105	0.77657	0.93406	0.95544
826.856	0.14678	0.0754	0.19936	0.48999	0.77566	0.93335	0.95598
827.036	0.14634	0.07522	0.19895	0.48875	0.77476	0.93264	0.95639
827.216	0.14591	0.07505	0.19854	0.48751	0.77385	0.93194	0.95693
827.396	0.14547	0.07488	0.19813	0.48627	0.77295	0.93123	0.95733
827.576	0.14547	0.07472	0.19772	0.48503	0.77204	0.93052	0.95773
827.756	0.14547	0.07456	0.19729	0.48379	0.77144	0.92958	0.95827
827.936	0.14547	0.07426	0.19685	0.48254	0.77053	0.92864	0.95881
828.116	0.14547	0.0741	0.19658	0.4813	0.76932	0.9277	0.95921
828.296	0.14547	0.07395	0.19631	0.48006	0.76842	0.92675	0.95962
828.476	0.14547	0.07393	0.19603	0.47882	0.76751	0.92605	0.96002
828.656	0.14547	0.07392	0.19576	0.47758	0.76661	0.92511	0.96043
828.835	0.14591	0.07376	0.1955	0.47652	0.7657	0.9244	0.96083
829.015	0.14591	0.07361	0.19509	0.47546	0.76479	0.92369	0.96123
829.195	0.14634	0.07361	0.1947	0.47439	0.76389	0.92299	0.96177
829.375	0.14634	0.0736	0.19445	0.47333	0.76298	0.92228	0.96218
829.555	0.14591	0.07359	0.19403	0.47227	0.76208	0.92134	0.96271
829.735	0.14547	0.07372	0.19376	0.47103	0.76087	0.92063	0.96325
829.914	0.14503	0.07386	0.19349	0.46979	0.75966	0.91992	0.96366
830.094	0.14503	0.07386	0.19321	0.46855	0.75845	0.91922	0.96393
830.274	0.14503	0.07402	0.1928	0.4673	0.75755	0.91851	0.96433
830.454	0.14503	0.07404	0.19237	0.46624	0.75664	0.9178	0.96487
830.633	0.14503	0.07407	0.1918	0.46518	0.75574	0.91686	0.96527
830.813	0.14503	0.07409	0.19123	0.46411	0.75483	0.91592	0.96581
830.993	0.14503	0.07411	0.19067	0.46305	0.75393	0.91498	0.96621
831.172	0.14503	0.07413	0.1901	0.46199	0.75302	0.91404	0.96662
831.352	0.14503	0.07416	0.18967	0.46093	0.75211	0.91309	0.96702
831.532	0.14503	0.07418	0.18924	0.45986	0.75091	0.91215	0.96742
831.711	0.14503	0.07406	0.18882	0.4588	0.7494	0.91121	0.96783
831.891	0.14503	0.07394	0.18841	0.45774	0.74819	0.91027	0.96823
832.07	0.1446	0.07381	0.18786	0.45667	0.74668	0.90933	0.96864
832.25	0.14416	0.07354	0.1873	0.45543	0.74517	0.90838	0.96904
832.429	0.14373	0.07328	0.18675	0.45419	0.74366	0.90768	0.96944
832.609	0.14286	0.07301	0.1862	0.45313	0.74215	0.90697	0.96998
832.789	0.14242	0.07275	0.18565	0.45206	0.74034	0.90626	0.97039
832.968	0.14199	0.07248	0.1851	0.451	0.73883	0.90556	0.97079
833.147	0.14111	0.07222	0.18455	0.44994	0.73732	0.90485	0.97119
833.327	0.14024	0.07197	0.18401	0.44887	0.73581	0.90415	0.9716
833.506	0.13937	0.07171	0.18346	0.44781	0.7343	0.90344	0.972
833.686	0.1385	0.07146	0.18275	0.44675	0.73279	0.90273	0.97241
833.865	0.13763	0.07134	0.18207	0.44568	0.73128	0.90203	0.97281
834.045	0.13676	0.07123	0.18136	0.44462	0.72977	0.90132	0.97308
834.224	0.13632	0.07096	0.18066	0.44356	0.72826	0.90061	0.97335
834.403	0.13589	0.07068	0.17995	0.4425	0.72705	0.89991	0.97362
834.583	0.13545	0.07039	0.17925	0.44161	0.72554	0.8992	0.97402
834.762	0.13502	0.07009	0.17852	0.44072	0.72434	0.89849	0.97442
834.941	0.13458	0.07006	0.17782	0.43984	0.72313	0.89779	0.97496
835.121	0.13458	0.06988	0.17709	0.43877	0.72162	0.89708	0.9755
835.3	0.13458	0.06984	0.17637	0.43771	0.72041	0.89614	0.97591
835.479	0.13458	0.06978	0.17566	0.43665	0.7189	0.8952	0.97631
835.658	0.13458	0.06972	0.17494	0.43558	0.71739	0.89449	0.97685
835.837	0.13458	0.06964	0.17435	0.43452	0.71588	0.89378	0.97739
836.017	0.13502	0.06956	0.17376	0.43346	0.71467	0.89308	0.97792
836.196	0.13545	0.06946	0.17316	0.43239	0.71347	0.89237	0.97846
836.375	0.13545	0.06936	0.17257	0.43133	0.71226	0.89166	0.979
836.554	0.13545	0.06924	0.17194	0.43027	0.71105	0.89096	0.97941
836.733	0.13502	0.06912	0.17133	0.4292	0.70984	0.89025	0.97994
836.912	0.13458	0.06899	0.17071	0.42814	0.70864	0.88954	0.98048
837.091	0.13415	0.06871	0.17008	0.42708	0.70743	0.88884	0.98102
837.271	0.13371	0.06843	0.16959	0.42601	0.70622	0.88813	0.98156
837.45	0.13328	0.06815	0.1691	0.42513	0.70501	0.88766	0.98196
837.629	0.13284	0.06787	0.16863	0.42424	0.7038	0.88719	0.98237
837.808	0.1324	0.06774	0.16814	0.42318	0.7026	0.88672	0.98277
837.987	0.13153	0.0676	0.16767	0.42212	0.70139	0.88601	0.98317
838.166	0.13066	0.06748	0.1672	0.42105	0.70018	0.8853	0.98358
838.345	0.13023	0.06736	0.16675	0.41999	0.69897	0.88436	0.98398
838.524	0.13023	0.06725	0.16628	0.41893	0.69777	0.88342	0.98439
838.702	0.13023	0.06714	0.16583	0.41786	0.69626	0.88248	0.98479
838.881	0.13023	0.06704	0.16522	0.4168	0.69505	0.88154	0.98519
839.06	0.13023	0.06695	0.16462	0.41574	0.69354	0.88059	0.98546
839.239	0.13023	0.06701	0.16403	0.41467	0.69233	0.87965	0.98573
839.418	0.12979	0.06706	0.16342	0.41361	0.69112	0.87871	0.986
839.597	0.12936	0.06712	0.16281	0.41255	0.68992	0.87777	0.98627
839.776	0.12892	0.06703	0.16223	0.41148	0.68871	0.87683	0.98667
839.955	0.12848	0.06694	0.16162	0.41042	0.6875	0.87588	0.98708
840.133	0.12805	0.06684	0.16101	0.40936	0.68629	0.87494	0.98735
840.312	0.12761	0.06674	0.16043	0.40829	0.68508	0.874	0.98762
840.491	0.12761	0.06663	0.15982	0.40723	0.68388	0.87306	0.98775
840.67	0.12761	0.06652	0.15923	0.40617	0.68267	0.87211	0.98789
840.848	0.12761	0.06641	0.15864	0.4051	0.68146	0.87117	0.98802
841.027	0.12761	0.06629	0.15804	0.40386	0.68025	0.87023	0.98829
841.206	0.12761	0.06616	0.15745	0.40262	0.67905	0.86929	0.98856
841.384	0.12761	0.06604	0.15688	0.40156	0.67784	0.86835	0.98883
841.563	0.12761	0.06591	0.15629	0.4005	0.67663	0.8674	0.9891
841.742	0.12805	0.06577	0.15572	0.39943	0.67542	0.86646	0.98937
841.92	0.12805	0.06564	0.15516	0.39837	0.67421	0.86552	0.98964
842.099	0.12805	0.0655	0.15459	0.39731	0.67301	0.86458	0.9899
842.278	0.12848	0.06535	0.15402	0.39624	0.6718	0.86364	0.99004
842.456	0.12892	0.06521	0.15347	0.39518	0.67059	0.86293	0.99004
842.635	0.12936	0.06506	0.15292	0.39412	0.66938	0.86199	0.99004
842.813	0.12979	0.06492	0.15238	0.39305	0.66818	0.86105	0.99031
842.992	0.13023	0.06462	0.15169	0.39199	0.66697	0.8601	0.99031
843.17	0.13066	0.06418	0.15087	0.39093	0.66576	0.85916	0.99031
843.349	0.13023	0.06388	0.15005	0.38986	0.66455	0.85846	0.99031
843.527	0.13023	0.06357	0.14922	0.3888	0.66335	0.85775	0.99031
843.706	0.13023	0.06325	0.14858	0.38774	0.66214	0.85704	0.99031
843.884	0.13023	0.06292	0.14791	0.38667	0.66063	0.85634	0.99031
844.062	0.13023	0.06258	0.14724	0.38561	0.65912	0.85563	0.99044
844.241	0.12979	0.06224	0.14658	0.38455	0.65761	0.85469	0.99058
844.419	0.12936	0.06188	0.14593	0.38348	0.6561	0.85351	0.99071
844.598	0.12892	0.06152	0.14542	0.38224	0.65459	0.85257	0.99098
844.776	0.12848	0.0613	0.14491	0.381	0.65278	0.85163	0.99098
844.954	0.12805	0.06108	0.14444	0.37976	0.65127	0.85068	0.99112
845.133	0.12718	0.06085	0.14409	0.3787	0.64946	0.84974	0.99139
845.311	0.12674	0.06063	0.14362	0.37764	0.64795	0.8488	0.99165
845.489	0.12674	0.06027	0.14331	0.37657	0.64644	0.84786	0.99192
845.667	0.12674	0.05992	0.14299	0.37551	0.64493	0.84691	0.99219
845.846	0.12631	0.05957	0.14268	0.37445	0.64342	0.84597	0.99246
846.024	0.12631	0.05923	0.14237	0.37338	0.64191	0.84503	0.9926
846.202	0.12631	0.05891	0.14207	0.37232	0.6407	0.84409	0.99287
846.38	0.12587	0.05858	0.14178	0.37126	0.63919	0.84315	0.99327
846.558	0.12587	0.05827	0.14149	0.37019	0.63768	0.8422	0.99367
846.737	0.12587	0.05797	0.14121	0.36913	0.63617	0.84126	0.99394
846.915	0.12587	0.05767	0.14094	0.36807	0.63496	0.84032	0.99435
847.093	0.12587	0.05738	0.14066	0.367	0.63376	0.83938	0.99462
847.271	0.12587	0.0571	0.14055	0.36594	0.63255	0.83844	0.99488
847.449	0.12544	0.05683	0.14029	0.3647	0.63134	0.83749	0.99515
847.627	0.125	0.05657	0.14002	0.36346	0.63013	0.83655	0.99529
847.805	0.12456	0.05618	0.13974	0.3624	0.62893	0.83537	0.99542
847.983	0.12413	0.05579	0.13947	0.36133	0.62772	0.83396	0.99556
848.161	0.12369	0.05539	0.13918	0.36027	0.62651	0.83255	0.99569
848.339	0.12326	0.05501	0.1389	0.35921	0.625	0.83114	0.99583
848.517	0.12326	0.05476	0.13861	0.35814	0.62349	0.82972	0.99596
848.695	0.12282	0.0545	0.13845	0.35708	0.62198	0.82831	0.9961
848.873	0.12239	0.05425	0.13829	0.35602	0.62047	0.8269	0.99623
849.051	0.12195	0.05398	0.13812	0.35495	0.61896	0.82548	0.99637
849.229	0.12152	0.05372	0.13794	0.35389	0.61745	0.82407	0.9965
849.407	0.12108	0.05345	0.13761	0.35283	0.61594	0.82266	0.99663
849.585	0.12021	0.05317	0.13726	0.35176	0.61443	0.82124	0.9969
849.762	0.11934	0.0529	0.13688	0.3507	0.61322	0.81983	0.99717
849.94	0.11847	0.05262	0.13651	0.34964	0.61171	0.81842	0.99731
850.118	0.1176	0.05233	0.13612	0.34857	0.61021	0.81724	0.99731
850.296	0.11672	0.0519	0.13571	0.34769	0.6087	0.81606	0.99731
850.474	0.11585	0.05146	0.13514	0.3468	0.60719	0.81488	0.99731
850.651	0.11498	0.05101	0.13455	0.34592	0.60598	0.81371	0.99731
850.829	0.11411	0.05069	0.13395	0.34503	0.60477	0.81253	0.99731
851.007	0.11324	0.05035	0.1333	0.34414	0.60326	0.81135	0.99731
851.185	0.11193	0.04999	0.13265	0.34326	0.60205	0.81017	0.99731
851.362	0.11063	0.04962	0.13199	0.34237	0.60085	0.809	0.99731
851.54	0.10932	0.04923	0.13132	0.34149	0.59964	0.80782	0.99731
851.718	0.10801	0.04882	0.13077	0.3406	0.59843	0.80688	0.99731
851.895	0.10671	0.0484	0.13005	0.33971	0.59722	0.80593	0.99731
852.073	0.1054	0.04811	0.12932	0.33883	0.59601	0.80476	0.99731
852.251	0.10409	0.04781	0.12874	0.33776	0.59481	0.80382	0.99744
852.428	0.10366	0.04749	0.12813	0.3367	0.5936	0.80287	0.99744
852.606	0.10279	0.04717	0.12752	0.33564	0.59239	0.80193	0.99758
852.783	0.10192	0.04685	0.12689	0.33457	0.59118	0.80099	0.99744
852.961	0.10105	0.04665	0.12627	0.33351	0.58998	0.80005	0.99744
853.138	0.10017	0.04646	0.12564	0.33262	0.58907	0.79911	0.99744
853.316	0.09974	0.04627	0.12515	0.33174	0.58786	0.79816	0.99744
853.493	0.0993	0.04594	0.12466	0.33085	0.58696	0.79722	0.99744
853.671	0.09887	0.04562	0.12417	0.32997	0.58605	0.79628	0.99744
853.848	0.09843	0.0453	0.1237	0.32908	0.58514	0.79534	0.99744
854.026	0.098	0.04499	0.12321	0.32819	0.58424	0.79439	0.99744
854.203	0.09756	0.04483	0.12261	0.32731	0.58333	0.79345	0.99744
854.381	0.09669	0.04467	0.12214	0.32642	0.58243	0.79251	0.99744
854.558	0.09582	0.04436	0.12167	0.32554	0.58122	0.79157	0.99744
854.735	0.09495	0.04405	0.12122	0.32465	0.58001	0.79039	0.99744
854.913	0.09451	0.04374	0.12076	0.32376	0.5788	0.78945	0.99744
855.09	0.09364	0.04342	0.12031	0.32288	0.5776	0.78827	0.99744
855.267	0.09277	0.04309	0.11986	0.32199	0.57639	0.78686	0.99744
855.445	0.09233	0.04276	0.11943	0.32111	0.57518	0.78545	0.99744
855.622	0.09146	0.04243	0.119	0.32022	0.57397	0.78427	0.99758
855.799	0.09059	0.04209	0.11873	0.31951	0.57277	0.78309	0.99758
855.976	0.08972	0.04189	0.11832	0.3188	0.57156	0.78191	0.99758
856.154	0.08929	0.04167	0.11789	0.31809	0.57035	0.78073	0.99758
856.331	0.08885	0.04144	0.11744	0.31738	0.56914	0.77956	0.99758
856.508	0.08841	0.04121	0.117	0.31668	0.56793	0.77838	0.99758
856.685	0.08798	0.04082	0.11642	0.31579	0.56703	0.7772	0.99771
856.862	0.08754	0.04044	0.11567	0.3149	0.56582	0.77602	0.99785
857.039	0.08711	0.04005	0.11495	0.31402	0.56461	0.77485	0.99798
857.217	0.08667	0.03966	0.1142	0.31313	0.56341	0.7739	0.99812
857.394	0.08624	0.03927	0.11346	0.31225	0.5622	0.77296	0.99825
857.571	0.0858	0.03887	0.11271	0.31136	0.56099	0.77202	0.99838
857.748	0.0858	0.03848	0.11197	0.31047	0.55978	0.77108	0.99865
857.925	0.0858	0.03808	0.11123	0.30959	0.55857	0.7699	0.99892
858.102	0.0858	0.03768	0.11046	0.3087	0.55737	0.76872	0.99919
858.279	0.0858	0.03728	0.10958	0.30781	0.55616	0.76755	0.99946
858.456	0.0858	0.03688	0.1087	0.30693	0.55495	0.7666	0.9996
858.633	0.0858	0.03648	0.10796	0.30604	0.55374	0.76566	0.99973
858.81	0.0858	0.03608	0.10721	0.30516	0.55254	0.76472	0.99987
858.987	0.0858	0.03568	0.10649	0.30445	0.55133	0.76378	0.99987
859.164	0.0858	0.03544	0.1059	0.30374	0.55012	0.76284	1
859.341	0.0858	0.03506	0.10533	0.30303	0.54891	0.76189	1
859.517	0.0858	0.03471	0.10476	0.30232	0.54771	0.76095	1
859.694	0.0858	0.03436	0.1042	0.30144	0.5465	0.76024	0.99987
859.871	0.0858	0.03403	0.10365	0.30055	0.54529	0.7593	0.99973
860.048	0.0858	0.03372	0.10312	0.29966	0.54408	0.75836	0.99973
860.225	0.08624	0.03342	0.10259	0.29878	0.54257	0.75742	0.9996
860.402	0.08667	0.03313	0.10206	0.29789	0.54136	0.75648	0.99946
860.578	0.08667	0.03287	0.10155	0.29701	0.53986	0.75577	0.99919
860.755	0.08667	0.03247	0.10077	0.29612	0.53835	0.75506	0.99906
860.932	0.08667	0.03208	0.1	0.29523	0.53684	0.75412	0.99892
861.109	0.08667	0.03171	0.09924	0.29435	0.53533	0.75318	0.99879
861.285	0.08667	0.03134	0.0985	0.29346	0.53382	0.75224	0.99865
861.462	0.08624	0.03098	0.09775	0.29257	0.53231	0.7513	0.99852
861.639	0.0858	0.03063	0.09705	0.29169	0.5308	0.75012	0.99838
861.815	0.08537	0.03029	0.09634	0.29063	0.52929	0.74894	0.99825
861.992	0.08493	0.02996	0.0955	0.28956	0.52778	0.74776	0.99812
862.169	0.08493	0.02964	0.09466	0.2885	0.52627	0.74659	0.99798
862.345	0.08493	0.02934	0.09383	0.28744	0.52476	0.74541	0.99785
862.522	0.08493	0.02904	0.09301	0.28655	0.52325	0.74423	0.99785
862.698	0.08493	0.02889	0.09233	0.28566	0.52204	0.74305	0.99785
862.875	0.08493	0.02874	0.09166	0.28478	0.52053	0.74164	0.99771
863.052	0.08493	0.02859	0.09099	0.28389	0.51932	0.74023	0.99771
863.228	0.08493	0.02845	0.09033	0.28301	0.51781	0.73881	0.99758
863.405	0.08493	0.02818	0.08966	0.28212	0.5163	0.7374	0.99744
863.581	0.08493	0.02792	0.089	0.28123	0.51479	0.73622	0.99744
863.757	0.08493	0.02767	0.08833	0.28035	0.51329	0.73504	0.99758
863.934	0.08493	0.02744	0.08767	0.27946	0.51178	0.73387	0.99771
864.11	0.08493	0.02721	0.08702	0.27858	0.51027	0.73293	0.99785
864.287	0.08493	0.02685	0.08635	0.27769	0.50906	0.73175	0.99785
[truncated: 625 more rows]

## Sheet: Fig 2f
	NS	1.9	2.1	2.3	2.7	3	3.3
480.016	0.95874	0.62741	0.64644	0.02932	0.01298	0.06611	0.06146
480.222	0.95874	0.62753	0.64589	0.02903	0.01298	0.06514	0.06146
480.429	0.9583	0.62766	0.64536	0.02875	0.01298	0.06449	0.06146
480.635	0.9583	0.6278	0.64484	0.02846	0.01298	0.06384	0.06146
480.842	0.9583	0.62795	0.64432	0.02816	0.01298	0.06336	0.06146
481.048	0.95786	0.6281	0.6438	0.02787	0.01298	0.0632	0.06115
481.255	0.95741	0.62827	0.6433	0.02758	0.01298	0.0632	0.06083
481.461	0.95653	0.62844	0.64281	0.02728	0.01298	0.0632	0.06051
481.667	0.95564	0.62862	0.64232	0.02699	0.01298	0.0632	0.06019
481.874	0.95475	0.62881	0.64184	0.02669	0.01298	0.06255	0.05987
482.08	0.95386	0.629	0.64139	0.0264	0.01298	0.06223	0.05955
482.287	0.95298	0.62921	0.64093	0.0261	0.01298	0.06174	0.05924
482.493	0.95209	0.62942	0.64047	0.02581	0.01298	0.06158	0.05892
482.699	0.9512	0.62964	0.64003	0.02551	0.01298	0.06126	0.0586
482.906	0.95031	0.62987	0.6396	0.02522	0.01298	0.06045	0.05828
483.112	0.94943	0.63011	0.63917	0.02492	0.01298	0.05996	0.05796
483.318	0.94898	0.63036	0.63876	0.02463	0.01298	0.05932	0.05764
483.524	0.9481	0.63062	0.63836	0.02443	0.01267	0.05835	0.05732
483.731	0.94721	0.63088	0.63795	0.02424	0.01209	0.05722	0.05732
483.937	0.94677	0.63115	0.63757	0.02404	0.01158	0.05641	0.05701
484.143	0.94632	0.63143	0.63718	0.02384	0.01111	0.05609	0.05669
484.349	0.94588	0.63172	0.63682	0.02365	0.01069	0.0556	0.05605
484.556	0.94544	0.63202	0.63645	0.02345	0.01007	0.05495	0.05573
484.762	0.94499	0.63233	0.6361	0.02325	0.00949	0.05431	0.05541
484.968	0.94499	0.63264	0.63575	0.02306	0.00874	0.0535	0.05478
485.174	0.94499	0.63297	0.63541	0.02286	0.00805	0.05269	0.05446
485.38	0.94499	0.6333	0.63508	0.02267	0.00762	0.05221	0.05414
485.587	0.94499	0.63364	0.63476	0.02247	0.00742	0.05172	0.05382
485.793	0.94499	0.63399	0.63445	0.02227	0.00723	0.0514	0.0535
485.999	0.94499	0.63434	0.63414	0.02208	0.00705	0.05124	0.05318
486.205	0.94544	0.63471	0.63385	0.02188	0.00689	0.05091	0.05287
486.411	0.94544	0.63508	0.63356	0.02168	0.00674	0.05011	0.05223
486.617	0.94544	0.63546	0.63329	0.02149	0.00659	0.0493	0.05191
486.823	0.94544	0.63585	0.63303	0.02129	0.00646	0.04865	0.05159
487.029	0.94544	0.63625	0.63277	0.02109	0.00633	0.04865	0.05127
487.235	0.94544	0.63666	0.63251	0.0209	0.00621	0.04865	0.05096
487.441	0.94544	0.63708	0.63226	0.0207	0.0061	0.04849	0.05064
487.647	0.94544	0.6375	0.63204	0.0205	0.00599	0.048	0.05032
487.853	0.94499	0.63793	0.63181	0.02031	0.00589	0.04736	0.05
488.059	0.94544	0.63837	0.63159	0.02011	0.00551	0.04703	0.04968
488.265	0.94544	0.63882	0.63138	0.01992	0.00543	0.04703	0.04936
488.471	0.94544	0.63928	0.63118	0.01972	0.00535	0.0472	0.04904
488.677	0.94544	0.63975	0.631	0.01952	0.00527	0.04703	0.04873
488.883	0.94544	0.64022	0.63081	0.01933	0.00519	0.04671	0.04841
489.089	0.94544	0.64071	0.63065	0.01913	0.00512	0.04606	0.04809
489.295	0.94544	0.6412	0.63048	0.01893	0.00506	0.04526	0.04809
489.501	0.94544	0.6417	0.63032	0.01874	0.00487	0.04461	0.04809
489.707	0.94544	0.64221	0.63017	0.01854	0.00459	0.04429	0.04809
489.913	0.94544	0.64272	0.63003	0.01834	0.00431	0.04461	0.04809
490.119	0.94544	0.64325	0.6299	0.01815	0.00415	0.04477	0.04809
490.325	0.94544	0.64378	0.62977	0.01805	0.00389	0.04477	0.04777
490.531	0.94544	0.64433	0.62967	0.01795	0.00368	0.04445	0.04745
490.736	0.94544	0.64488	0.62956	0.01785	0.00357	0.04429	0.04713
490.942	0.94588	0.64557	0.62967	0.01775	0.00346	0.04412	0.04682
491.148	0.94588	0.64617	0.62981	0.01766	0.00335	0.04364	0.0465
491.354	0.94588	0.64679	0.62987	0.01756	0.00324	0.04299	0.04618
491.56	0.94632	0.64744	0.62994	0.01746	0.00314	0.04219	0.04586
491.765	0.94677	0.6481	0.63005	0.01736	0.00303	0.0417	0.04586
491.971	0.94721	0.64879	0.63019	0.01726	0.00292	0.04154	0.04586
492.177	0.94765	0.64938	0.63036	0.01717	0.00281	0.04154	0.04586
492.383	0.9481	0.65	0.63042	0.01707	0.0027	0.04154	0.04586
492.588	0.94854	0.65064	0.63051	0.01697	0.0026	0.04122	0.04586
492.794	0.94898	0.65131	0.63063	0.01687	0.00249	0.04073	0.04586
493	0.94943	0.65201	0.63077	0.01677	0.00238	0.04008	0.04586
493.206	0.94987	0.65272	0.6308	0.01677	0.00227	0.03992	0.04586
493.411	0.95031	0.65334	0.63097	0.01677	0.00216	0.03976	0.04586
493.617	0.95076	0.65398	0.63094	0.01677	0.00206	0.03976	0.04586
493.823	0.95165	0.65463	0.63092	0.01677	0.00195	0.03944	0.04586
494.028	0.95253	0.6553	0.63094	0.01677	0.00184	0.03863	0.04586
494.234	0.95342	0.65611	0.63107	0.01677	0.00173	0.03798	0.04554
494.439	0.95431	0.65682	0.63113	0.01677	0.00162	0.03734	0.04522
494.645	0.95519	0.65755	0.63133	0.01677	0.00151	0.03717	0.0449
494.851	0.95608	0.6583	0.63144	0.01677	0.00141	0.03685	0.0449
495.056	0.95697	0.65908	0.63168	0.01677	0.00119	0.03669	0.04459
495.262	0.95786	0.65976	0.63184	0.01677	0.00108	0.03637	0.04427
495.467	0.9583	0.66046	0.63201	0.01677	0.000973499	0.03604	0.04427
495.673	0.95874	0.66118	0.6322	0.01677	0.000865333	0.03556	0.04395
495.878	0.95919	0.66203	0.63252	0.01677	0.000757166	0.03491	0.04363
496.084	0.95919	0.66291	0.63288	0.01677	0.000648999	0.03427	0.04331
496.289	0.95919	0.66369	0.63311	0.01687	0.000540833	0.03362	0.04299
496.495	0.95919	0.66449	0.63336	0.01697	0.000432666	0.03313	0.04268
496.7	0.95919	0.6653	0.63362	0.01697	0.0003245	0.03249	0.04236
496.906	0.95919	0.66612	0.63378	0.01697	0.000216333	0.03184	0.04236
497.111	0.95919	0.66696	0.63384	0.01697	0.000108167	0.03136	0.04204
497.317	0.95919	0.66782	0.63402	0.01707	0	0.03136	0.04172
497.522	0.95919	0.66868	0.63422	0.01717	0	0.03168	0.0414
497.728	0.95919	0.66956	0.63431	0.01726	0	0.03184	0.04108
497.933	0.95919	0.67057	0.63442	0.01736	0	0.03184	0.04076
498.138	0.95919	0.67159	0.63453	0.01746	0	0.03184	0.04045
498.344	0.96007	0.67251	0.63477	0.01756	0	0.032	0.04013
498.549	0.96007	0.67344	0.63501	0.01766	0	0.032	0.03981
498.755	0.96052	0.67427	0.63529	0.01775	0	0.03168	0.03949
498.96	0.96096	0.67523	0.63556	0.01785	0	0.03087	0.03917
499.165	0.96096	0.67609	0.63586	0.01795	0	0.03022	0.03885
499.371	0.96096	0.67696	0.63628	0.01805	0.000108167	0.0299	0.03854
499.576	0.96141	0.67797	0.63662	0.01815	0.000108167	0.0299	0.03822
499.781	0.96185	0.67899	0.63696	0.01825	0.000108167	0.02958	0.0379
499.986	0.96185	0.68003	0.63731	0.01834	0.000216333	0.02909	0.03758
500.192	0.96185	0.68097	0.63755	0.01844	0.0003245	0.02877	0.03726
500.397	0.96229	0.68192	0.63781	0.01854	0.000432666	0.02877	0.03694
500.602	0.96274	0.68287	0.63809	0.01864	0.000540833	0.02861	0.03662
500.807	0.96318	0.68396	0.63835	0.01874	0.000648999	0.02845	0.03662
501.013	0.96362	0.68506	0.63864	0.01884	0.000757166	0.02812	0.03662
501.218	0.96407	0.68618	0.63891	0.01893	0.000757166	0.02812	0.03631
501.423	0.96451	0.6873	0.6392	0.01903	0.000757166	0.02812	0.03599
501.628	0.96495	0.68844	0.63951	0.01913	0.000757166	0.02796	0.03567
501.833	0.9654	0.6896	0.63981	0.01923	0.000865333	0.02764	0.03535
502.038	0.96584	0.69076	0.64024	0.01933	0.000973499	0.02715	0.03503
502.244	0.96629	0.69193	0.64067	0.01942	0.00108	0.02667	0.03471
502.449	0.96673	0.69312	0.64113	0.01952	0.00119	0.02635	0.03439
502.654	0.96717	0.69431	0.64158	0.01962	0.0013	0.02618	0.03408
502.859	0.96762	0.69551	0.64206	0.01972	0.00141	0.02586	0.03376
503.064	0.96806	0.69672	0.64255	0.01982	0.00151	0.0257	0.03344
503.269	0.9685	0.69794	0.64281	0.02001	0.00162	0.0257	0.03312
503.474	0.9685	0.69905	0.64308	0.02021	0.00173	0.02554	0.0328
503.679	0.9685	0.70016	0.64337	0.02041	0.00184	0.02538	0.03248
503.884	0.96895	0.70116	0.64366	0.0206	0.00195	0.02489	0.03248
504.089	0.96939	0.70217	0.64398	0.0208	0.00206	0.02473	0.03248
504.294	0.96939	0.70318	0.64429	0.021	0.00216	0.02473	0.03248
504.499	0.96939	0.7042	0.64463	0.02119	0.00227	0.02489	0.03248
504.704	0.96939	0.7051	0.64484	0.02139	0.00238	0.02489	0.03248
504.909	0.96939	0.70613	0.64519	0.02158	0.00249	0.02473	0.03248
505.114	0.96939	0.70718	0.64554	0.02178	0.0026	0.02457	0.03248
505.319	0.96939	0.70824	0.64589	0.02198	0.0027	0.02457	0.03248
505.524	0.96939	0.70931	0.64638	0.02217	0.00281	0.02473	0.03248
505.729	0.96939	0.71039	0.64676	0.02237	0.00292	0.02489	0.03248
505.934	0.96939	0.71148	0.64715	0.02257	0.00303	0.02489	0.03248
506.139	0.96939	0.71259	0.64744	0.02276	0.00314	0.02473	0.03248
506.344	0.96939	0.7137	0.64773	0.02296	0.00335	0.02473	0.03248
506.549	0.96983	0.71482	0.64815	0.02316	0.00357	0.02489	0.03248
506.753	0.97028	0.71595	0.64858	0.02335	0.00368	0.02505	0.03248
506.958	0.97072	0.71708	0.64903	0.02355	0.00379	0.02521	0.03248
507.163	0.97116	0.71822	0.64947	0.02375	0.00389	0.02554	0.03248
507.368	0.97161	0.71937	0.64991	0.02394	0.004	0.0257	0.03248
507.573	0.9725	0.72052	0.65037	0.02414	0.00411	0.0257	0.03248
507.778	0.97338	0.72168	0.65083	0.02433	0.00422	0.02554	0.03248
507.982	0.97427	0.72284	0.6513	0.02453	0.00433	0.02505	0.03248
508.187	0.97516	0.724	0.65188	0.02473	0.00454	0.02457	0.03248
508.392	0.97604	0.72517	0.65249	0.02492	0.00465	0.02408	0.03248
508.597	0.97693	0.72633	0.65298	0.02512	0.00487	0.02376	0.03248
508.801	0.97738	0.7275	0.65361	0.02541	0.00508	0.02327	0.03248
509.006	0.97826	0.72867	0.65424	0.02571	0.0053	0.02263	0.03248
509.211	0.97871	0.72995	0.65486	0.026	0.00552	0.02214	0.03248
509.415	0.97915	0.73125	0.65552	0.0263	0.00584	0.02182	0.03248
509.62	0.98004	0.73242	0.65618	0.02659	0.00617	0.02166	0.03248
509.825	0.98092	0.73359	0.65683	0.02689	0.00649	0.02134	0.03248
510.029	0.98092	0.73476	0.65752	0.02718	0.00681	0.02134	0.03248
510.234	0.98092	0.73593	0.65809	0.02748	0.00714	0.02117	0.03248
510.439	0.98137	0.73709	0.65865	0.02777	0.00736	0.02101	0.03248
510.643	0.98181	0.73824	0.65923	0.02807	0.00757	0.02069	0.03248
510.848	0.98181	0.73951	0.65981	0.02836	0.0079	0.02037	0.03248
511.052	0.98181	0.74078	0.66027	0.02866	0.00822	0.02004	0.03248
511.257	0.98181	0.74205	0.66074	0.02895	0.00855	0.01972	0.03248
511.462	0.98181	0.74332	0.66108	0.02924	0.00876	0.0194	0.03248
511.666	0.98181	0.74446	0.66143	0.02954	0.00898	0.01907	0.03248
511.871	0.98181	0.74561	0.66178	0.02983	0.00919	0.01875	0.03248
512.075	0.98181	0.74676	0.66213	0.03013	0.00941	0.01859	0.03248
512.28	0.98181	0.74792	0.66249	0.03042	0.00963	0.01843	0.03248
512.484	0.98181	0.74907	0.66273	0.03072	0.00984	0.01826	0.03248
512.689	0.98181	0.75022	0.66297	0.03101	0.01006	0.01794	0.03248
512.893	0.98181	0.75137	0.66323	0.03131	0.01028	0.01762	0.03248
513.098	0.98181	0.7524	0.66349	0.0316	0.01049	0.01729	0.03248
513.302	0.98181	0.75344	0.66375	0.0319	0.01071	0.01697	0.03248
513.507	0.98181	0.75448	0.66401	0.03229	0.01092	0.01681	0.03248
513.711	0.98181	0.75552	0.66429	0.03268	0.01114	0.01697	0.03248
513.915	0.98226	0.75656	0.66456	0.03298	0.01136	0.01697	0.03248
514.12	0.9827	0.75761	0.66484	0.03327	0.01157	0.01665	0.03248
514.324	0.9827	0.75865	0.66513	0.03357	0.01179	0.01616	0.03248
514.529	0.9827	0.75969	0.6654	0.03386	0.01201	0.01568	0.03248
514.733	0.9827	0.76073	0.6658	0.03416	0.01222	0.01568	0.03248
514.937	0.9827	0.76176	0.6662	0.03445	0.01244	0.01552	0.03217
515.142	0.98314	0.76279	0.66658	0.03474	0.01266	0.01552	0.03185
515.346	0.98359	0.76382	0.66698	0.03504	0.01287	0.01535	0.03153
515.55	0.98403	0.76484	0.66736	0.03533	0.01309	0.01519	0.03121
515.755	0.98447	0.76586	0.66777	0.03563	0.01341	0.01503	0.03089
515.959	0.98447	0.76687	0.66817	0.03592	0.01363	0.01487	0.03057
516.163	0.98447	0.76799	0.66858	0.03622	0.01385	0.01455	0.03025
516.367	0.98492	0.76899	0.66899	0.03651	0.01406	0.01439	0.02994
516.572	0.98536	0.76999	0.66942	0.03681	0.01428	0.01455	0.02962
516.776	0.9858	0.77109	0.66996	0.0371	0.01449	0.01471	0.02962
516.98	0.98625	0.77219	0.67051	0.0374	0.01471	0.01471	0.02962
517.184	0.98669	0.77328	0.67107	0.03769	0.01493	0.01471	0.02962
517.388	0.98714	0.77437	0.67164	0.03799	0.01514	0.01471	0.02962
517.593	0.98758	0.77545	0.6721	0.03828	0.01536	0.01471	0.02962
517.797	0.98802	0.77652	0.67257	0.03857	0.01558	0.01455	0.02962
518.001	0.98802	0.77747	0.67303	0.03887	0.01579	0.01422	0.02962
518.205	0.98802	0.77842	0.67361	0.03916	0.01601	0.01374	0.02962
518.409	0.98802	0.77936	0.6741	0.03946	0.01622	0.01358	0.02962
518.613	0.98802	0.78043	0.67468	0.03975	0.01644	0.01342	0.02962
518.817	0.98802	0.78149	0.67518	0.04005	0.01666	0.01325	0.02962
519.021	0.98802	0.78255	0.67567	0.04034	0.01687	0.01277	0.0293
519.226	0.98802	0.78373	0.67619	0.04064	0.01709	0.01245	0.02898
519.43	0.98802	0.78489	0.67671	0.04093	0.01731	0.01228	0.02866
519.634	0.98802	0.78606	0.67724	0.04123	0.01752	0.01228	0.02834
519.838	0.98802	0.78721	0.67779	0.04152	0.01774	0.01212	0.02803
520.042	0.98802	0.78847	0.67836	0.04182	0.01796	0.01196	0.02771
520.246	0.98802	0.78971	0.67893	0.04211	0.01817	0.01148	0.02739
520.45	0.98847	0.79094	0.67951	0.0424	0.01839	0.01115	0.02707
520.654	0.98891	0.79204	0.68019	0.0427	0.0186	0.01099	0.02675
520.858	0.98935	0.79312	0.6809	0.04299	0.01882	0.01083	0.02643
521.062	0.9898	0.79419	0.68149	0.04329	0.01904	0.01067	0.02611
521.266	0.99024	0.79525	0.68219	0.04358	0.01925	0.01051	0.0258
521.47	0.99068	0.7963	0.68278	0.04388	0.01947	0.01034	0.02548
521.673	0.99113	0.79733	0.68348	0.04417	0.01969	0.01034	0.02516
521.877	0.99157	0.79835	0.68418	0.04447	0.0199	0.01002	0.02484
522.081	0.99201	0.79935	0.68488	0.04476	0.02012	0.00986	0.02452
522.285	0.99246	0.80034	0.68546	0.04515	0.02034	0.0097	0.0242
522.489	0.9929	0.80131	0.68606	0.04555	0.02044	0.00954	0.0242
522.693	0.99335	0.80226	0.68675	0.04594	0.02055	0.00937	0.0242
522.897	0.99379	0.80319	0.68733	0.04633	0.02066	0.00921	0.02389
523.101	0.99423	0.80411	0.68802	0.04673	0.02077	0.00905	0.02357
523.304	0.99468	0.80513	0.6886	0.04712	0.02088	0.00889	0.02325
523.508	0.99512	0.80602	0.68907	0.04751	0.02098	0.00857	0.02293
523.712	0.99556	0.8069	0.68953	0.0479	0.02109	0.00808	0.02293
523.916	0.99601	0.80777	0.69	0.0482	0.0212	0.00743	0.02261
524.119	0.99645	0.80863	0.69046	0.04849	0.02131	0.00711	0.02229
524.323	0.99689	0.80948	0.69093	0.04879	0.02142	0.00695	0.02197
524.527	0.99734	0.81032	0.69139	0.04908	0.02153	0.00711	0.02166
524.731	0.99778	0.81115	0.69184	0.04938	0.02163	0.00711	0.02134
524.934	0.99823	0.81196	0.69229	0.04967	0.02174	0.00695	0.02134
525.138	0.99867	0.81277	0.69286	0.04997	0.02185	0.00679	0.02134
525.342	0.99911	0.81355	0.69342	0.05026	0.02207	0.00647	0.02166
525.545	0.99911	0.81445	0.69397	0.05056	0.02228	0.0063	0.02197
525.749	0.99911	0.81534	0.69452	0.05085	0.0225	0.0063	0.02229
525.953	0.99911	0.81621	0.69504	0.05114	0.02271	0.0063	0.02261
526.156	0.99911	0.81708	0.69556	0.05144	0.02293	0.00614	0.02293
526.36	0.99956	0.81793	0.69608	0.05183	0.02315	0.00582	0.02325
526.564	1	0.81878	0.69646	0.05222	0.02336	0.0055	0.02357
526.767	1	0.81961	0.69708	0.05262	0.02358	0.00517	0.02389
526.971	1	0.82043	0.69756	0.05301	0.0238	0.00485	0.02389
527.174	1	0.82123	0.69805	0.0534	0.02401	0.00453	0.02357
527.378	1	0.82202	0.69853	0.0538	0.02423	0.0042	0.02325
527.581	1	0.82269	0.69902	0.05419	0.02445	0.00388	0.02293
527.785	1	0.82334	0.6995	0.05458	0.02466	0.00372	0.02261
527.989	1	0.82398	0.69998	0.05497	0.02488	0.00372	0.02229
528.192	1	0.82462	0.70045	0.05537	0.02499	0.00372	0.02197
528.396	1	0.82524	0.70082	0.05576	0.02509	0.00356	0.02166
528.599	1	0.82585	0.70117	0.05615	0.0252	0.00356	0.02134
528.802	1	0.82645	0.70154	0.05655	0.0252	0.00372	0.02102
529.006	1	0.82715	0.7019	0.05694	0.02531	0.00388	0.0207
529.209	1	0.82785	0.70227	0.05733	0.02531	0.00388	0.02038
529.413	1	0.82854	0.70264	0.05763	0.02531	0.00388	0.02038
529.616	1	0.82922	0.703	0.05792	0.02531	0.00388	0.02038
529.82	1	0.82989	0.70337	0.05822	0.02531	0.00388	0.02038
530.023	1	0.83055	0.70374	0.05851	0.02531	0.00372	0.02038
530.226	1	0.8312	0.7041	0.0588	0.02531	0.00372	0.02038
530.43	1	0.83184	0.70446	0.0591	0.02531	0.00372	0.02038
530.633	1	0.83247	0.70482	0.05939	0.02531	0.00372	0.02038
530.836	1	0.83309	0.7053	0.05969	0.02542	0.00372	0.02038
531.04	1	0.83369	0.70577	0.05998	0.02553	0.00388	0.02038
531.243	1	0.83428	0.70624	0.06038	0.02553	0.00372	0.02038
531.446	1	0.83485	0.70673	0.06077	0.02553	0.00372	0.02038
531.65	1	0.83553	0.70721	0.06116	0.02564	0.00356	0.02038
531.853	1	0.8362	0.70769	0.06155	0.02564	0.00372	0.02038
532.056	1	0.83687	0.70818	0.06195	0.02564	0.00388	0.02038
532.259	1	0.83752	0.70857	0.06234	0.02564	0.00388	0.02038
532.463	1	0.83816	0.70905	0.06273	0.02564	0.00388	0.02038
532.666	1	0.83879	0.70944	0.06313	0.02574	0.00388	0.02038
532.869	1	0.8394	0.70982	0.06352	0.02585	0.00388	0.02006
533.072	1	0.84001	0.71022	0.06391	0.02596	0.00388	0.01975
533.275	1	0.84072	0.71072	0.0643	0.02607	0.00388	0.01975
533.479	1	0.84142	0.71112	0.0647	0.02618	0.00388	0.01975
533.682	1	0.84212	0.71162	0.06509	0.02628	0.00388	0.01975
533.885	1	0.84281	0.71212	0.06548	0.02639	0.00388	0.01975
534.088	1	0.84349	0.71252	0.06578	0.0265	0.00388	0.01943
534.291	1	0.84416	0.71292	0.06607	0.02661	0.00372	0.01943
534.494	1	0.8447	0.71332	0.06637	0.02672	0.00356	0.01943
534.697	1	0.84524	0.71384	0.06666	0.02683	0.00372	0.01943
534.9	1	0.84577	0.71436	0.06696	0.02693	0.00388	0.01943
535.103	1	0.8463	0.71489	0.06725	0.02704	0.00404	0.01943
535.306	1	0.84682	0.71543	0.06754	0.02715	0.00388	0.01911
535.51	1	0.84734	0.71598	0.06784	0.02726	0.00388	0.01879
535.713	1	0.84797	0.71663	0.06813	0.02737	0.00388	0.01847
535.916	1	0.8486	0.7173	0.06843	0.02747	0.00404	0.01815
536.119	1	0.84922	0.71785	0.06872	0.02758	0.0042	0.01783
536.322	1	0.84984	0.7184	0.06902	0.02769	0.00436	0.01752
536.524	1	0.85046	0.71897	0.06931	0.0278	0.0042	0.0172
536.727	1	0.85108	0.71964	0.06971	0.02802	0.00388	0.01688
536.93	1	0.85169	0.72019	0.0701	0.02823	0.00339	0.01656
537.133	1	0.8523	0.72074	0.07049	0.02845	0.00275	0.01624
537.336	1	0.8529	0.72118	0.07088	0.02866	0.00226	0.01624
537.539	1	0.85349	0.72161	0.07128	0.02877	0.00194	0.01624
537.742	1	0.85408	0.72203	0.07167	0.02888	0.00162	0.01624
537.945	1	0.85467	0.72258	0.07206	0.02899	0.00162	0.01624
538.148	1	0.85524	0.72311	0.07246	0.0291	0.00162	0.01624
538.351	1	0.85581	0.72364	0.07285	0.02931	0.00178	0.01624
538.553	1	0.85637	0.72419	0.07324	0.02942	0.00194	0.01624
538.756	1	0.85692	0.72473	0.07363	0.02953	0.00194	0.01624
538.959	1	0.85747	0.72528	0.07403	0.02964	0.00162	0.01624
539.162	1	0.858	0.72583	0.07442	0.02985	0.00129	0.01624
539.365	1	0.85852	0.72636	0.07481	0.03007	0.00113	0.01624
539.567	1	0.85904	0.72691	0.0752	0.03029	0.00113	0.01624
539.77	1	0.85966	0.72745	0.0756	0.0305	0.00129	0.01624
539.973	1	0.86028	0.728	0.07599	0.03072	0.00129	0.01624
540.176	1	0.86089	0.72853	0.07638	0.03094	0.00129	0.01624
540.378	1	0.8615	0.72907	0.07678	0.03115	0.00129	0.01624
540.581	1	0.8621	0.7296	0.07717	0.03137	0.00113	0.01624
540.784	1	0.86269	0.73014	0.07756	0.03158	0.00113	0.01624
540.986	1	0.86328	0.73067	0.07805	0.0318	0.00113	0.01624
541.189	1	0.86386	0.73121	0.07854	0.03202	0.00129	0.01624
541.392	1	0.86443	0.73173	0.07903	0.03223	0.00145	0.01624
541.594	1	0.86499	0.73225	0.07953	0.03245	0.00162	0.01592
541.797	1	0.86554	0.73277	0.08002	0.03267	0.00178	0.01561
542	1	0.86609	0.73327	0.08051	0.03288	0.00178	0.01529
542.202	1	0.86662	0.73377	0.081	0.03321	0.00162	0.01497
542.405	1	0.86714	0.73417	0.08149	0.03353	0.00162	0.01465
542.607	1	0.86766	0.73455	0.08198	0.03386	0.00162	0.01433
542.81	1	0.86816	0.73495	0.08237	0.03418	0.00178	0.01401
543.013	1	0.86865	0.73533	0.08277	0.03451	0.00178	0.01369
543.215	1	0.86913	0.73571	0.08316	0.03483	0.00178	0.01338
543.418	1	0.86959	0.73611	0.08355	0.03515	0.00178	0.01306
543.62	1	0.87005	0.73649	0.08395	0.03548	0.00178	0.01274
543.823	1	0.87049	0.73688	0.08434	0.03569	0.00178	0.01274
544.025	1	0.87091	0.73726	0.08473	0.03591	0.0021	0.01274
544.228	1	0.87133	0.73775	0.08512	0.03613	0.00226	0.01242
544.43	1	0.87173	0.73824	0.08552	0.03634	0.00242	0.0121
544.632	1	0.87223	0.73874	0.08591	0.03656	0.00242	0.01178
544.835	1	0.87273	0.73923	0.0863	0.03678	0.00259	0.01146
545.037	1	0.8731	0.73973	0.08669	0.03699	0.00242	0.01146
545.24	1	0.87347	0.74024	0.08709	0.03721	0.00242	0.01115
545.442	1	0.87383	0.74073	0.08748	0.03743	0.00259	0.01083
545.644	1	0.87431	0.74123	0.08787	0.03764	0.00275	0.01051
545.847	1	0.87479	0.74173	0.08827	0.03775	0.00291	0.01019
546.049	1	0.87527	0.74212	0.08876	0.03786	0.00291	0.00987
546.251	1	0.87575	0.74251	0.08925	0.03797	0.00275	0.00955
546.454	1	0.87623	0.74291	0.08974	0.03807	0.00259	0.00924
546.656	1	0.87671	0.74332	0.09023	0.03818	0.00242	0.00892
546.858	1	0.87718	0.74372	0.09062	0.03829	0.00226	0.00892
547.061	1	0.87766	0.74426	0.09102	0.0384	0.00226	0.00892
547.263	1	0.87813	0.74477	0.09141	0.03851	0.00226	0.0086
547.465	1	0.87861	0.7452	0.0918	0.03862	0.00226	0.00828
547.667	1	0.87908	0.74563	0.09219	0.03872	0.0021	0.00796
547.87	1	0.87954	0.74606	0.09259	0.03883	0.00194	0.00764
548.072	1	0.88001	0.7465	0.09298	0.03894	0.00194	0.00732
548.274	1	0.88047	0.74693	0.09337	0.03905	0.00178	0.00701
548.476	1	0.88092	0.74736	0.09377	0.03916	0.00162	0.00669
548.678	1	0.88137	0.74778	0.09416	0.03937	0.00145	0.00637
548.881	1	0.88182	0.74823	0.09455	0.03959	0.00145	0.00605
549.083	1	0.88226	0.74866	0.09494	0.03981	0.00145	0.00573
549.285	1	0.8827	0.74908	0.09534	0.04002	0.00129	0.00541
549.487	1	0.88313	0.74951	0.09573	0.04024	0.000969775	0.0051
549.689	1	0.88356	0.74994	0.09612	0.04045	0.000808146	0.00478
549.891	1	0.88397	0.75037	0.09652	0.04067	0.000969775	0.00446
550.093	1	0.88439	0.75079	0.09691	0.04089	0.00113	0.00414
550.295	1	0.88479	0.75121	0.0973	0.0411	0.00113	0.00382
550.497	1	0.88519	0.75162	0.09769	0.04132	0.00113	0.0035
550.699	1	0.88558	0.75203	0.09809	0.04154	0.000969775	0.00318
550.901	1	0.88596	0.75244	0.09858	0.04175	0.000969775	0.00287
551.104	1	0.88633	0.75284	0.09907	0.04197	0.000808146	0.00255
551.306	1	0.8867	0.75324	0.09956	0.04208	0.000646517	0.00223
551.507	1	0.88705	0.75353	0.10005	0.04229	0.000484888	0.00191
551.709	1	0.8874	0.7538	0.10044	0.04251	0.000323258	0.00159
551.911	1	0.88774	0.75409	0.10084	0.04273	0.000161629	0.00159
552.113	1	0.88806	0.75437	0.10123	0.04283	0.000161629	0.00159
552.315	1	0.88838	0.75477	0.10162	0.04305	0.000161629	0.00159
552.517	1	0.8888	0.75516	0.10201	0.04337	0.000161629	0.00159
552.719	1	0.88922	0.75556	0.10241	0.0437	0.000323258	0.00159
552.921	1	0.88963	0.75597	0.1028	0.04402	0.000323258	0.00159
553.123	1	0.89004	0.75637	0.10319	0.04424	0.000161629	0.00159
553.325	1	0.89044	0.75691	0.10359	0.04446	0.000161629	0.00159
553.527	1	0.89084	0.75744	0.10398	0.04467	0.000161629	0.00159
553.728	1	0.89123	0.75798	0.10437	0.04489	0.000161629	0.00159
553.93	1	0.89162	0.75853	0.10476	0.04511	0.000323258	0.00159
554.132	1	0.89212	0.75908	0.10516	0.04532	0.000484888	0.00127
554.334	1	0.89263	0.75964	0.10565	0.04554	0.000646517	0.00127
554.536	1	0.89302	0.76021	0.10614	0.04575	0.000646517	0.00127
554.737	1	0.89341	0.76079	0.10663	0.04586	0.000484888	0.00127
554.939	1	0.8938	0.76135	0.10712	0.04597	0.000484888	0.00159
555.141	1	0.8942	0.76195	0.10761	0.04619	0.000484888	0.00159
555.343	1	0.89472	0.76242	0.1081	0.0464	0.000484888	0.00127
555.544	1	0.89511	0.76289	0.10859	0.04662	0.000484888	0.00127
555.746	1	0.89551	0.76337	0.10909	0.04684	0.000484888	0.00127
555.948	1	0.89591	0.76384	0.10958	0.04705	0.000484888	0.00127
556.15	1	0.89632	0.76444	0.11007	0.04727	0.000484888	0.00159
556.351	1	0.89672	0.76491	0.11056	0.04749	0.000323258	0.00159
556.553	1	0.89713	0.7654	0.11105	0.0477	0.000161629	0.00159
556.755	1	0.89753	0.76601	0.11154	0.04792	0	0.00159
556.956	1	0.89794	0.76662	0.11213	0.04813	0	0.00159
557.158	0.99956	0.89835	0.76723	0.11262	0.04824	0.000323258	0.00127
557.359	0.99911	0.89875	0.76785	0.11311	0.04835	0.000646517	0.000955414
557.561	0.99867	0.89916	0.76846	0.1136	0.04846	0.00113	0.000955414
557.763	0.99823	0.89956	0.76895	0.11409	0.04857	0.00145	0.000955414
557.964	0.99778	0.89997	0.76957	0.11458	0.04878	0.00145	0.000955414
558.166	0.99734	0.90037	0.77008	0.11508	0.049	0.00145	0.000955414
558.367	0.99689	0.90077	0.77058	0.11557	0.04922	0.00129	0.000955414
558.569	0.99645	0.90117	0.77108	0.11606	0.04943	0.00113	0.000955414
558.77	0.99601	0.90169	0.7716	0.11655	0.04954	0.000969775	0.000955414
558.972	0.99601	0.90221	0.77212	0.11704	0.04976	0.000808146	0.000955414
559.173	0.99601	0.90274	0.77266	0.11753	0.04997	0.000969775	0.000955414
559.375	0.99601	0.90326	0.77318	0.11802	0.05019	0.00129	0.000955414
559.576	0.99601	0.90379	0.77382	0.11851	0.0503	0.00162	0.000955414
559.778	0.99601	0.90433	0.77448	0.119	0.05041	0.00178	0.000955414
559.979	0.99601	0.90474	0.77513	0.11959	0.05051	0.00194	0.000955414
560.18	0.99601	0.90515	0.77581	0.12018	0.05062	0.00178	0.000955414
560.382	0.99601	0.90556	0.77648	0.12077	0.05073	0.00178	0.000955414
560.583	0.99601	0.90596	0.77715	0.12136	0.05084	0.00178	0.00127
560.785	0.99601	0.90624	0.77784	0.12195	0.05095	0.00178	0.00127
560.986	0.99601	0.9065	0.77865	0.12254	0.05105	0.00194	0.00159
561.187	0.99601	0.90664	0.77944	0.12313	0.05116	0.00194	0.00159
561.389	0.99556	0.90701	0.78001	0.12362	0.05127	0.00194	0.00159
561.59	0.99512	0.90726	0.78059	0.12411	0.05138	0.00178	0.00159
561.791	0.99468	0.9075	0.78115	0.1246	0.05149	0.00178	0.00159
561.992	0.99423	0.90775	0.78172	0.12509	0.0516	0.00178	0.00159
562.194	0.99379	0.90799	0.78228	0.12558	0.0517	0.00178	0.00159
562.395	0.99335	0.90824	0.78285	0.12607	0.05181	0.00194	0.00159
562.596	0.9929	0.90848	0.78341	0.12657	0.05192	0.00194	0.00159
562.798	0.99246	0.90872	0.78396	0.12706	0.05203	0.00194	0.00159
562.999	0.99201	0.90895	0.78453	0.12765	0.05214	0.00194	0.00159
563.2	0.99157	0.90919	0.78506	0.12824	0.05224	0.00178	0.00159
563.401	0.99113	0.90941	0.78561	0.12882	0.05235	0.00178	0.00159
563.602	0.99068	0.90964	0.78615	0.12941	0.05246	0.00194	0.00159
563.803	0.99024	0.90986	0.78668	0.13	0.05257	0.0021	0.00159
564.005	0.9898	0.91008	0.78733	0.13059	0.05268	0.00242	0.00159
564.206	0.98935	0.91041	0.78798	0.13118	0.05289	0.00259	0.00159
564.407	0.98891	0.91074	0.78862	0.13177	0.05311	0.00259	0.00159
564.608	0.98847	0.91108	0.78914	0.13236	0.05333	0.00275	0.00127
564.809	0.98802	0.91141	0.78968	0.13295	0.05354	0.00275	0.00127
565.01	0.98758	0.91175	0.79023	0.13354	0.05376	0.00291	0.00127
565.211	0.98714	0.91208	0.79076	0.13413	0.05398	0.00275	0.000955414
565.412	0.98669	0.91241	0.79131	0.13472	0.05419	0.00275	0.000955414
565.613	0.98625	0.91274	0.79185	0.1354	0.05441	0.00275	0.000955414
565.814	0.9858	0.91308	0.7924	0.13609	0.05462	0.00275	0.000955414
566.015	0.98536	0.9134	0.79284	0.13678	0.05484	0.00259	0.000955414
566.216	0.98492	0.91373	0.79327	0.13747	0.05506	0.00259	0.000955414
566.417	0.98447	0.91406	0.7937	0.13806	0.05527	0.00275	0.000636943
566.618	0.98403	0.91438	0.79411	0.13865	0.05549	0.00291	0.000636943
566.819	0.98314	0.9147	0.79452	0.13923	0.05571	0.00307	0.000636943
567.02	0.98226	0.91501	0.79493	0.13982	0.05592	0.00323	0.000636943
567.221	0.98137	0.91533	0.79545	0.14041	0.05614	0.00356	0.000636943
567.422	0.98137	0.91564	0.79585	0.141	0.05635	0.00372	0.000636943
567.623	0.98092	0.91583	0.79635	0.14169	0.05657	0.00388	0.000636943
567.824	0.98048	0.91602	0.79675	0.14238	0.05679	0.00404	0.000636943
568.025	0.98004	0.91621	0.79715	0.14306	0.057	0.00453	0.000636943
568.226	0.97959	0.91653	0.79756	0.14375	0.05722	0.00501	0.000636943
568.427	0.97915	0.91685	0.79796	0.14444	0.05744	0.00517	0.000636943
568.628	0.97871	0.91718	0.79836	0.14513	0.05765	0.00533	0.000636943
568.828	0.97826	0.91751	0.79877	0.14581	0.05787	0.00533	0.000636943
569.029	0.97826	0.91785	0.79929	0.1465	0.05809	0.0055	0.000636943
569.23	0.97738	0.91819	0.79982	0.14719	0.0583	0.00566	0.000636943
569.431	0.97693	0.91854	0.80036	0.14797	0.05852	0.00582	0.000636943
569.632	0.97604	0.9189	0.80089	0.14876	0.05873	0.0063	0.000636943
569.832	0.97516	0.91926	0.80144	0.14955	0.05906	0.00695	0.000636943
570.033	0.97427	0.91962	0.80199	0.15033	0.05938	0.00743	0.000636943
570.234	0.97338	0.91999	0.80254	0.15112	0.05971	0.00776	0.000636943
570.435	0.9725	0.92036	0.80311	0.1519	0.06003	0.00792	0.000636943
570.635	0.97161	0.92073	0.80366	0.15269	0.06036	0.00808	0.000636943
570.836	0.97072	0.92111	0.80412	0.15347	0.06068	0.00824	0.000318471
571.037	0.96983	0.92149	0.80468	0.15426	0.0609	0.0084	0.000318471
571.237	0.96895	0.92187	0.80526	0.15495	0.06111	0.0084	0
571.438	0.96806	0.92225	0.80572	0.15563	0.06133	0.0084	0
571.639	0.96762	0.92264	0.80619	0.15632	0.06155	0.00857	0
571.839	0.96717	0.92302	0.80667	0.15701	0.06187	0.00873	0
572.04	0.96673	0.92341	0.80716	0.1578	0.0622	0.00905	0
572.24	0.96629	0.9238	0.80765	0.15858	0.06252	0.00921	0
572.441	0.96584	0.92419	0.80813	0.15937	0.06284	0.00937	0
572.642	0.9654	0.92458	0.80864	0.16015	0.06317	0.00937	0
572.842	0.96495	0.92497	0.80937	0.16094	0.06339	0.00954	0
573.043	0.96451	0.92536	0.80998	0.16172	0.0636	0.00954	0
573.243	0.96407	0.92575	0.81072	0.16251	0.06382	0.0097	0
573.444	0.96362	0.92613	0.81145	0.16329	0.06403	0.01002	0
573.644	0.96318	0.92652	0.81218	0.16408	0.06425	0.01018	0
573.845	0.96274	0.92691	0.81281	0.16487	0.06447	0.01034	0
574.045	0.96229	0.92729	0.81354	0.16565	0.06468	0.01051	0
574.246	0.96185	0.92767	0.81417	0.16644	0.0649	0.01051	0
574.446	0.96141	0.92805	0.81478	0.16722	0.06512	0.01067	0
574.647	0.96096	0.92843	0.81551	0.16791	0.06533	0.01083	0
574.847	0.96052	0.9288	0.81625	0.1686	0.06555	0.01099	0
575.047	0.96007	0.92929	0.81697	0.16938	0.06587	0.01131	0
575.248	0.95963	0.92979	0.8177	0.17017	0.0662	0.01164	0
575.448	0.95919	0.93028	0.81832	0.17095	0.06641	0.01196	0
575.649	0.95874	0.93078	0.81894	0.17174	0.06663	0.01228	0
575.849	0.9583	0.93128	0.81968	0.17253	0.06685	0.01245	0
576.049	0.95741	0.93179	0.8203	0.17331	0.06706	0.01277	0
576.25	0.95653	0.93229	0.82082	0.1741	0.06728	0.01309	0
576.45	0.95564	0.93279	0.82132	0.17488	0.0675	0.01342	0
576.65	0.95475	0.9333	0.82195	0.17567	0.06771	0.01374	0
576.851	0.95386	0.9338	0.82257	0.17645	0.06793	0.0139	0
577.051	0.95342	0.93431	0.8232	0.17724	0.06814	0.01406	0
577.251	0.95298	0.93481	0.82372	0.17793	0.06836	0.01422	0
577.451	0.95253	0.93532	0.82422	0.17861	0.06858	0.01439	0
577.652	0.95165	0.93583	0.82473	0.1794	0.06879	0.01455	0
577.852	0.9512	0.93633	0.82534	0.18019	0.06912	0.01455	0
578.052	0.95076	0.93683	0.82595	0.18097	0.06944	0.01471	0
578.252	0.95031	0.93734	0.82656	0.18176	0.06977	0.01519	0
578.452	0.94987	0.93772	0.82717	0.18254	0.07009	0.01568	0
578.652	0.94943	0.93812	0.82778	0.18333	0.07042	0.016	0
578.853	0.94898	0.93863	0.8285	0.18411	0.07074	0.01632	0
579.053	0.94854	0.93913	0.82922	0.1849	0.07107	0.01665	0
579.253	0.94765	0.93964	0.82992	0.18569	0.07139	0.01713	0
579.453	0.94721	0.94014	0.83062	0.18647	0.07171	0.01713	0
579.653	0.94632	0.94064	0.83119	0.18726	0.07204	0.01729	0
579.853	0.94588	0.94114	0.83177	0.18814	0.07236	0.01729	0
580.053	0.94544	0.94163	0.83234	0.18902	0.07269	0.01746	0
580.253	0.94499	0.94212	0.8329	0.18981	0.07301	0.01762	0
580.453	0.94455	0.94261	0.83345	0.1906	0.07334	0.01794	0
580.653	0.9441	0.94309	0.83402	0.19138	0.07366	0.01826	0
580.853	0.94366	0.94357	0.83457	0.19217	0.07399	0.01859	0
581.053	0.94322	0.94405	0.8351	0.19295	0.07431	0.01891	0.000318471
581.253	0.94277	0.94452	0.83564	0.19374	0.07463	0.01907	0.000318471
581.453	0.94233	0.94498	0.83606	0.19452	0.07496	0.0194	0.000636943
581.653	0.94189	0.94544	0.83658	0.19531	0.07528	0.01988	0.000955414
581.853	0.94144	0.94589	0.837	0.19619	0.07561	0.0202	0.00127
582.053	0.941	0.94634	0.83741	0.19708	0.07593	0.02037	0.00159
582.253	0.94056	0.94678	0.8378	0.19796	0.07626	0.02053	0.00159
582.453	0.94011	0.94722	0.8382	0.19884	0.07669	0.02069	0.00159
582.653	0.93967	0.94765	0.8386	0.19973	0.07712	0.02101	0.00159
582.853	0.93922	0.94807	0.83912	0.20061	0.07745	0.0215	0.00159
583.053	0.93878	0.94849	0.83952	0.2015	0.07777	0.02198	0.00159
583.253	0.93834	0.9489	0.83993	0.20228	0.0781	0.0223	0.00159
583.452	0.93789	0.94919	0.84034	0.20307	0.07842	0.02279	0.00191
583.652	0.93745	0.94947	0.84075	0.20395	0.07875	0.02327	0.00223
583.852	0.93701	0.94976	0.84118	0.20484	0.07907	0.02344	0.00255
584.052	0.93656	0.95004	0.84161	0.20572	0.07939	0.0236	0.00287
584.252	0.93568	0.95032	0.84204	0.2066	0.07972	0.0236	0.00318
584.451	0.93523	0.95059	0.84248	0.20749	0.08004	0.02376	0.0035
584.651	0.93434	0.95087	0.84291	0.20837	0.08037	0.02392	0.00382
584.851	0.9339	0.95114	0.84335	0.20925	0.08069	0.02408	0.00414
585.051	0.93346	0.9514	0.8439	0.21014	0.08102	0.02441	0.00446
585.25	0.93301	0.95166	0.84447	0.21102	0.08134	0.02457	0.00446
585.45	0.93257	0.95204	0.845	0.21191	0.08167	0.02505	0.00446
585.65	0.93213	0.95242	0.84555	0.21279	0.08199	0.02554	0.00446
585.849	0.93124	0.9528	0.84609	0.21358	0.08231	0.02602	0.00446
586.049	0.9308	0.95319	0.84662	0.21446	0.08264	0.02635	0.00446
586.249	0.9308	0.95357	0.84703	0.21534	0.08296	0.02699	0.00446
586.448	0.9308	0.95395	0.84757	0.21623	0.08329	0.02732	0.00446
586.648	0.93035	0.95433	0.8481	0.21711	0.08361	0.0278	0.00446
586.847	0.92991	0.95472	0.84876	0.21799	0.08405	0.02812	0.00446
587.047	0.92946	0.9551	0.8494	0.21888	0.08448	0.02845	0.00446
587.247	0.92902	0.95548	0.84994	0.21976	0.0848	0.02893	0.00446
587.446	0.92858	0.95586	0.85059	0.22065	0.08513	0.02925	0.00446
587.646	0.92813	0.95624	0.85113	0.22153	0.08545	0.02958	0.00446
587.845	0.92769	0.95662	0.85168	0.22232	0.08578	0.0299	0.00446
588.045	0.92725	0.957	0.85221	0.2232	0.08621	0.03039	0.00446
588.244	0.9268	0.95738	0.85276	0.22408	0.08653	0.03071	0.00446
588.444	0.92636	0.95775	0.8533	0.22497	0.08686	0.03103	0.00478
588.643	0.92547	0.95812	0.85385	0.22585	0.08729	0.03136	0.00478
588.843	0.92503	0.95849	0.8544	0.22673	0.08761	0.03168	0.00478
589.042	0.92459	0.95886	0.85495	0.22762	0.08794	0.03233	0.00478
589.242	0.92414	0.95922	0.8555	0.2285	0.08826	0.03281	0.00478
589.441	0.9237	0.95958	0.85605	0.22939	0.0887	0.03313	0.00478
589.64	0.92325	0.95994	0.85658	0.23017	0.08913	0.03346	0.00478
589.84	0.92281	0.9603	0.85713	0.23106	0.08956	0.03362	0.0051
590.039	0.92237	0.96065	0.85767	0.23194	0.08989	0.03378	0.00541
590.239	0.92192	0.96099	0.85822	0.23282	0.09021	0.03394	0.00573
590.438	0.92104	0.96134	0.85875	0.23371	0.09054	0.0341	0.00573
590.637	0.92059	0.96167	0.85929	0.23459	0.09086	0.03443	0.00573
590.837	0.92015	0.96189	0.85982	0.23548	0.09118	0.03475	0.00605
591.036	0.91971	0.96211	0.86034	0.23636	0.09151	0.03507	0.00637
591.235	0.91882	0.96233	0.86088	0.23734	0.09194	0.03556	0.00637
591.434	0.91793	0.96255	0.86139	0.23832	0.09237	0.0362	0.00669
591.634	0.91704	0.96277	0.8619	0.23931	0.09281	0.03685	0.00669
591.833	0.91616	0.96299	0.86253	0.24029	0.09324	0.0375	0.00637
592.032	0.91527	0.9632	0.86315	0.24127	0.09356	0.03782	0.00605
592.231	0.91438	0.96342	0.86378	0.24215	0.09389	0.03831	0.00573
592.431	0.91394	0.96364	0.8644	0.24304	0.09432	0.03863	0.00573
592.63	0.91349	0.96385	0.86503	0.24392	0.09475	0.03911	0.00605
592.829	0.91305	0.96406	0.86564	0.2449	0.09519	0.03944	0.00605
593.028	0.91261	0.96428	0.86627	0.24588	0.09562	0.0396	0.00637
593.227	0.91216	0.96448	0.86689	0.24687	0.09605	0.03992	0.00669
593.427	0.91172	0.96469	0.86751	0.24785	0.09648	0.04041	0.00701
593.626	0.91128	0.96489	0.86801	0.24883	0.09692	0.04089	0.00701
593.825	0.91083	0.96509	0.86851	0.24981	0.09735	0.04138	0.00701
594.024	0.91039	0.96529	0.86902	0.2508	0.09789	0.0417	0.00701
594.223	0.90995	0.9656	0.86952	0.25178	0.09843	0.04202	0.00701
594.422	0.90995	0.9658	0.87004	0.25276	0.09897	0.04235	0.00701
594.621	0.9095	0.96599	0.87055	0.25374	0.09951	0.04267	0.00701
594.82	0.9095	0.96629	0.87107	0.25472	0.10005	0.04299	0.00701
595.019	0.90906	0.9666	0.87157	0.2558	0.10059	0.04332	0.00701
595.218	0.90862	0.96691	0.87209	0.25679	0.10114	0.0438	0.00701
595.417	0.90817	0.96722	0.87259	0.25777	0.10168	0.04429	0.00732
595.616	0.90728	0.9674	0.87322	0.25875	0.10222	0.04461	0.00764
595.815	0.9064	0.96771	0.87363	0.25973	0.10276	0.04493	0.00796
596.014	0.90595	0.96801	0.87414	0.26071	0.1033	0.04542	0.0086
596.213	0.90507	0.96831	0.87455	0.26179	0.10384	0.04574	0.00924
596.412	0.90418	0.96861	0.87507	0.26287	0.10438	0.04606	0.00987
596.611	0.90329	0.96891	0.8757	0.26395	0.10492	0.04655	0.01051
596.81	0.90285	0.96921	0.87634	0.26503	0.10546	0.04687	0.01115
597.009	0.9024	0.96951	0.87686	0.26612	0.106	0.04752	0.01146
597.208	0.90196	0.96981	0.87738	0.2672	0.10654	0.04817	0.01178
597.406	0.90107	0.9701	0.87788	0.26828	0.10708	0.04881	0.0121
597.605	0.90019	0.97039	0.8784	0.26936	0.10763	0.04946	0.01242
597.804	0.8993	0.97068	0.87889	0.27044	0.10817	0.05011	0.01274
598.003	0.89841	0.97097	0.87951	0.27152	0.1086	0.05075	0.01306
598.202	0.89752	0.97125	0.88	0.2726	0.10903	0.05124	0.01338
598.401	0.89664	0.97154	0.88061	0.27368	0.10946	0.05156	0.01369
598.599	0.89575	0.97181	0.88121	0.27476	0.1099	0.05188	0.01369
598.798	0.89531	0.97209	0.88182	0.27584	0.11044	0.05237	0.01401
598.997	0.89442	0.97236	0.88242	0.27692	0.11087	0.05301	0.01433
599.196	0.89353	0.97263	0.88301	0.278	0.11141	0.05366	0.01465
599.394	0.89264	0.97289	0.8835	0.27908	0.11195	0.05415	0.01497
599.593	0.89176	0.97315	0.88399	0.28016	0.11249	0.05479	0.01561
599.792	0.89087	0.9734	0.88448	0.28124	0.11303	0.05528	0.01592
599.99	0.88998	0.97365	0.88498	0.28232	0.11357	0.05592	0.01624
600.189	0.8891	0.97389	0.88547	0.2834	0.11412	0.05657	0.01624
600.388	0.88821	0.97413	0.88598	0.28448	0.11466	0.05722	0.01624
600.586	0.88777	0.97437	0.88647	0.28556	0.1152	0.05786	0.01656
600.785	0.88688	0.97459	0.88697	0.28664	0.11574	0.05835	0.01688
600.984	0.88599	0.97481	0.88746	0.28772	0.11628	0.05883	0.01688
601.182	0.8851	0.97503	0.88784	0.2888	0.11682	0.05932	0.01688
601.381	0.88466	0.97536	0.88822	0.28988	0.11736	0.0598	0.01688
601.579	0.88422	0.97556	0.88871	0.29106	0.1179	0.06029	0.01688
601.778	0.88377	0.97588	0.88919	0.29224	0.11844	0.06077	0.01688
601.977	0.88333	0.9762	0.88967	0.29332	0.11898	0.06142	0.0172
602.175	0.88289	0.97652	0.89015	0.2944	0.11952	0.06207	0.01752
602.374	0.88244	0.97684	0.89062	0.29548	0.12006	0.06271	0.01783
602.572	0.88155	0.97715	0.8911	0.29656	0.1205	0.0632	0.01815
602.771	0.88067	0.97747	0.89157	0.29774	0.12093	0.06352	0.01815
602.969	0.87934	0.97778	0.89203	0.29892	0.12136	0.06384	0.01847
603.168	0.87801	0.97809	0.89249	0.30009	0.1218	0.06433	0.01847
603.366	0.87667	0.97839	0.89294	0.30127	0.12223	0.06481	0.01847
603.564	0.87534	0.9787	0.8934	0.30245	0.12266	0.0653	0.01847
603.763	0.87401	0.979	0.89385	0.30353	0.12309	0.06562	0.01879
603.961	0.87268	0.97929	0.89429	0.30461	0.12363	0.06611	0.01879
604.16	0.87135	0.97959	0.89472	0.30569	0.12418	0.06675	0.01911
604.358	0.87002	0.97988	0.89514	0.30677	0.12472	0.0674	0.01943
604.556	0.86869	0.98017	0.89556	0.30785	0.12526	0.06805	0.01975
604.755	0.86736	0.98045	0.89609	0.30903	0.1258	0.06869	0.02006
604.953	0.86603	0.98073	0.8965	0.31021	0.12634	0.06934	0.02038
605.151	0.8647	0.98101	0.89692	0.31139	0.12688	0.06999	0.0207
605.35	0.86337	0.98128	0.89734	0.31257	0.12742	0.07063	0.02102
605.548	0.86204	0.98155	0.89776	0.31374	0.12796	0.07096	0.02134
605.746	0.86115	0.98181	0.89818	0.31492	0.1285	0.07144	0.02166
605.944	0.86026	0.98207	0.89861	0.3161	0.12904	0.07193	0.02197
606.143	0.85937	0.98232	0.89904	0.31718	0.12958	0.07241	0.02197
606.341	0.85849	0.98257	0.89947	0.31826	0.13012	0.07273	0.02197
606.539	0.8576	0.98281	0.8999	0.31944	0.13077	0.07322	0.02197
606.737	0.85671	0.98305	0.90032	0.32062	0.13142	0.07354	0.02197
606.936	0.85582	0.98328	0.90075	0.3218	0.13196	0.07403	0.02197
607.134	0.85494	0.9835	0.90118	0.32298	0.1325	0.07467	0.02229
607.332	0.85405	0.98372	0.90161	0.32415	0.13315	0.075	0.02261
607.53	0.85361	0.98394	0.90204	0.32533	0.1338	0.07548	0.02293
607.728	0.85316	0.98427	0.90245	0.32651	0.13445	0.07597	0.02325
607.926	0.85272	0.98459	0.90298	0.32779	0.1351	0.07645	0.02357
608.124	0.85228	0.98492	0.90353	0.32897	0.13564	0.07677	0.02389
608.323	0.85183	0.98525	0.90407	0.33014	0.13629	0.0771	0.0242
608.521	0.85139	0.98557	0.90449	0.33132	0.13694	0.07758	0.02452
608.719	0.85094	0.9859	0.90494	0.3325	0.13748	0.07823	0.02484
608.917	0.8505	0.98622	0.9054	0.33368	0.13813	0.07888	0.02516
609.115	0.85006	0.98654	0.90595	0.33486	0.13878	0.07936	0.02548
609.313	0.84961	0.98686	0.9064	0.33614	0.13943	0.07968	0.0258
609.511	0.84917	0.98718	0.90699	0.33741	0.14008	0.08017	0.02611
609.709	0.84828	0.9875	0.90755	0.33869	0.14072	0.08065	0.02611
609.907	0.8474	0.98781	0.90812	0.33987	0.14137	0.08114	0.02643
610.105	0.84651	0.98813	0.90859	0.34105	0.14202	0.08178	0.02643
610.303	0.84562	0.98844	0.90905	0.34222	0.14267	0.08243	0.02675
610.501	0.84473	0.98875	0.90952	0.3434	0.14332	0.08308	0.02707
610.699	0.84385	0.98905	0.90998	0.34458	0.14397	0.08389	0.02739
610.897	0.84296	0.98936	0.91058	0.34586	0.14462	0.08469	0.02771
611.094	0.84207	0.98966	0.91106	0.34713	0.14527	0.0855	0.02803
611.292	0.84119	0.98996	0.91155	0.34831	0.14592	0.08599	0.02834
611.49	0.8403	0.99026	0.91215	0.34949	0.14657	0.08647	0.02866
611.688	0.83941	0.99055	0.91276	0.35067	0.14721	0.08696	0.02898
611.886	0.83852	0.99084	0.91339	0.35185	0.14786	0.0876	0.0293
612.084	0.83764	0.99113	0.91401	0.35312	0.14851	0.08841	0.02962
612.282	0.83675	0.99142	0.91466	0.3544	0.14927	0.08922	0.02994
612.479	0.83586	0.9917	0.9153	0.35568	0.14992	0.09003	0.03025
612.677	0.83497	0.99198	0.91605	0.35695	0.15057	0.09067	0.03089
612.875	0.83409	0.99225	0.91669	0.35813	0.15122	0.09132	0.03153
613.073	0.83364	0.99264	0.91731	0.35931	0.15187	0.09213	0.03217
613.27	0.8332	0.99301	0.91796	0.36049	0.15251	0.09294	0.0328
613.468	0.83276	0.99338	0.91857	0.36177	0.15316	0.09358	0.03344
613.666	0.83187	0.99362	0.91918	0.36304	0.15381	0.09439	0.03408
613.864	0.83098	0.99386	0.91979	0.36432	0.15446	0.09504	0.03439
614.061	0.83009	0.99421	0.92051	0.3656	0.155	0.09585	0.03503
614.259	0.82921	0.99444	0.92119	0.36687	0.15554	0.09665	0.03535
614.457	0.82832	0.99477	0.92188	0.36815	0.15608	0.09746	0.03567
614.654	0.82743	0.9951	0.92254	0.36952	0.15663	0.09811	0.03599
614.852	0.82655	0.99541	0.92309	0.3709	0.15717	0.09876	0.03631
615.049	0.82566	0.99572	0.92373	0.37218	0.15782	0.0994	0.03662
615.247	0.82477	0.99601	0.92425	0.37345	0.15846	0.10005	0.03694
615.445	0.82388	0.9963	0.92488	0.37473	0.15911	0.10053	0.03726
615.642	0.823	0.99657	0.92549	0.37601	0.15976	0.10118	0.03758
615.84	0.82211	0.99683	0.92599	0.37728	0.16041	0.10183	0.0379
616.037	0.82122	0.99709	0.92659	0.37866	0.16106	0.10263	0.03822
616.235	0.82034	0.99733	0.92708	0.37993	0.16171	0.10344	0.03854
616.432	0.81945	0.99756	0.92757	0.38121	0.16236	0.10425	0.03885
616.63	0.81856	0.99778	0.92805	0.38249	0.16301	0.10474	0.03917
616.827	0.81767	0.99799	0.92854	0.38376	0.16366	0.10554	0.03949
617.025	0.81679	0.99819	0.92903	0.38504	0.16431	0.10619	0.03981
617.222	0.8159	0.99826	0.92952	0.38642	0.16495	0.10684	0.04013
617.42	0.81501	0.99833	0.92999	0.38779	0.1656	0.10748	0.04045
617.617	0.81412	0.99839	0.93048	0.38917	0.16625	0.10813	0.04076
617.815	0.81324	0.99845	0.93096	0.39044	0.1669	0.10878	0.04108
618.012	0.81235	0.9985	0.93143	0.39172	0.16755	0.10942	0.0414
618.209	0.81146	0.99855	0.9319	0.393	0.16831	0.11007	0.04172
618.407	0.81058	0.99871	0.93236	0.39427	0.16896	0.11072	0.04204
618.604	0.80969	0.99899	0.93284	0.39565	0.16961	0.11136	0.04236
618.801	0.8088	0.99914	0.93317	0.39702	0.17015	0.11201	0.04268
618.999	0.80791	0.99928	0.9334	0.3984	0.1709	0.11233	0.04331
619.196	0.80703	0.9994	0.93362	0.39977	0.17155	0.11282	0.04395
619.393	0.80614	0.99952	0.93383	0.40115	0.1722	0.1133	0.04459
619.591	0.80481	0.99962	0.93415	0.40252	0.17285	0.11395	0.04522
619.788	0.80392	0.99971	0.93447	0.4039	0.1735	0.1146	0.04586
619.985	0.80303	0.99979	0.93479	0.40517	0.17415	0.1154	0.0465
620.182	0.80215	0.99986	0.93511	0.40655	0.1748	0.11605	0.04713
620.38	0.80126	0.99991	0.93543	0.40792	0.17545	0.1167	0.04777
620.577	0.80037	0.99995	0.93575	0.4093	0.1762	0.11734	0.04841
620.774	0.79949	0.99998	0.93606	0.41067	0.17696	0.11815	0.04904
620.971	0.7986	1	0.93638	0.41205	0.17772	0.11912	0.04968
621.168	0.79771	0.99989	0.93669	0.41342	0.17847	0.11993	0.05032
621.366	0.79682	0.99977	0.9371	0.4149	0.17923	0.12074	0.05096
621.563	0.79594	0.99965	0.9374	0.41627	0.17999	0.12171	0.05159
621.76	0.79505	0.99952	0.93782	0.41765	0.18075	0.12251	0.05223
621.957	0.79416	0.99938	0.93824	0.41902	0.18161	0.12332	0.05287
622.154	0.79327	0.99935	0.93866	0.42039	0.18248	0.12397	0.0535
622.351	0.79239	0.99931	0.93909	0.42177	0.18334	0.12462	0.05414
622.548	0.7915	0.99926	0.9395	0.42314	0.18421	0.12542	0.05478
622.745	0.79061	0.99919	0.93991	0.42442	0.18507	0.12623	0.0551
622.942	0.78973	0.99911	0.94044	0.4258	0.18594	0.12704	0.05541
623.139	0.78884	0.99901	0.94099	0.42717	0.1868	0.12769	0.05573
623.336	0.78795	0.99903	0.94153	0.42855	0.18767	0.1285	0.05605
623.533	0.78706	0.99903	0.94208	0.42992	0.18853	0.1293	0.05637
623.73	0.78662	0.99915	0.94263	0.4313	0.1894	0.13011	0.05669
623.927	0.78618	0.99925	0.94318	0.43277	0.19016	0.13124	0.05701
624.124	0.78573	0.99933	0.94385	0.43424	0.19091	0.13221	0.05732
624.321	0.78529	0.99941	0.94452	0.43571	0.19167	0.13302	0.05764
624.518	0.78485	0.99947	0.94518	0.43719	0.19243	0.13383	0.05796
624.715	0.7844	0.99952	0.94584	0.43856	0.19329	0.13464	0.05828
624.912	0.78396	0.99955	0.94637	0.43994	0.19416	0.13545	0.0586
625.109	0.78352	0.99958	0.94691	0.44141	0.19502	0.13625	0.05892
625.306	0.78307	0.99958	0.94743	0.44288	0.19589	0.13706	0.05924
625.503	0.78218	0.99958	0.94795	0.44436	0.19676	0.13819	0.05955
625.699	0.7813	0.99956	0.94844	0.44583	0.19762	0.139	0.05987
625.896	0.78041	0.99954	0.94892	0.4473	0.19849	0.13981	0.06019
626.093	0.77952	0.99949	0.94941	0.44878	0.19935	0.14062	0.06051
626.29	0.77864	0.99944	0.9499	0.45025	0.20022	0.14143	0.06083
626.487	0.77775	0.99937	0.95038	0.45172	0.20097	0.14223	0.06115
626.683	0.77686	0.9993	0.95074	0.4532	0.20173	0.14304	0.06146
626.88	0.77597	0.9992	0.95111	0.45467	0.20249	0.14385	0.06178
627.077	0.77509	0.9991	0.95158	0.45614	0.20324	0.14466	0.0621
627.274	0.7742	0.99898	0.95193	0.45761	0.204	0.14563	0.06242
627.47	0.77331	0.99886	0.95239	0.45909	0.20476	0.1466	0.06274
627.667	0.77242	0.99872	0.95274	0.46056	0.20552	0.14757	0.06306
627.864	0.77154	0.99856	0.9531	0.46203	0.20627	0.14854	0.06338
628.061	0.77065	0.9984	0.95346	0.46351	0.20703	0.14951	0.06369
628.257	0.76976	0.99822	0.95392	0.46498	0.2079	0.15048	0.06401
628.454	0.76888	0.99804	0.95429	0.46645	0.20876	0.15112	0.06433
628.65	0.76799	0.99784	0.95464	0.46793	0.20963	0.15193	0.06465
628.847	0.7671	0.99762	0.95501	0.4695	0.21049	0.15274	0.06497
629.044	0.76621	0.9974	0.95536	0.47107	0.21136	0.15355	0.06497
629.24	0.76533	0.99717	0.95572	0.47254	0.21222	0.15452	0.06497
629.437	0.76444	0.99692	0.95609	0.47401	0.21298	0.15549	0.06497
629.633	0.764	0.99666	0.95644	0.47549	0.21374	0.15662	0.06529
629.83	0.76355	0.99639	0.95681	0.47696	0.21449	0.15775	0.06529
630.026	0.76311	0.99611	0.95717	0.47843	0.21525	0.15856	0.06561
630.223	0.76267	0.99582	0.95754	0.48001	0.21612	0.15937	0.06592
630.419	0.76222	0.99551	0.95779	0.48158	0.21698	0.16017	0.06592
630.616	0.76178	0.99532	0.95815	0.48315	0.21785	0.16082	0.06592
630.812	0.76133	0.99512	0.95852	0.48462	0.21871	0.16163	0.06592
631.009	0.76089	0.99492	0.95889	0.48609	0.21958	0.1626	0.06592
631.205	0.76045	0.99471	0.95924	0.48757	0.22044	0.16357	0.06592
631.402	0.76	0.99449	0.9596	0.48904	0.22131	0.16454	0.06592
631.598	0.75912	0.99427	0.95996	0.49061	0.22217	0.16551	0.06624
631.795	0.75823	0.99417	0.96031	0.49218	0.22304	0.16632	0.06656
631.991	0.75734	0.99405	0.96066	0.49366	0.2239	0.16712	0.06688
632.187	0.75645	0.99392	0.96099	0.49513	0.22466	0.16777	0.0672
632.384	0.75557	0.99378	0.96133	0.4966	0.22542	0.16858	0.06752
632.58	0.75468	0.99351	0.96167	0.49807	0.22618	0.16939	0.06783
632.776	0.75379	0.99325	0.962	0.49955	0.22704	0.1702	0.06815
632.973	0.75291	0.99309	0.96232	0.50102	0.22791	0.171	0.06847
633.169	0.75202	0.99292	0.96264	0.50259	0.22877	0.17181	0.06879
633.365	0.75113	0.99275	0.96307	0.50407	0.22964	0.17278	0.06911
633.562	0.75024	0.99256	0.9635	0.50554	0.2305	0.17343	0.06943
633.758	0.74936	0.99237	0.96393	0.50701	0.23137	0.17424	0.07006
633.954	0.74847	0.99217	0.96436	0.50848	0.23223	0.17504	0.07038
634.15	0.74758	0.99196	0.96478	0.50996	0.2331	0.17601	0.07102
634.346	0.7467	0.99174	0.96521	0.51153	0.23407	0.17715	0.07166
634.543	0.74581	0.99151	0.96562	0.513	0.23505	0.17812	0.07229
634.739	0.74492	0.99127	0.96604	0.51448	0.23602	0.17909	0.07293
634.935	0.74403	0.99103	0.96646	0.51595	0.23688	0.17989	0.07357
635.131	0.74315	0.99078	0.96688	0.51742	0.23764	0.1807	0.0742
635.327	0.74226	0.99052	0.96729	0.51889	0.2384	0.18167	0.07484
635.523	0.74182	0.99026	0.96781	0.52047	0.23916	0.18264	0.07548
635.72	0.74137	0.98998	0.96822	0.52204	0.23991	0.18361	0.07611
635.916	0.74093	0.9897	0.96885	0.52351	0.24078	0.18442	0.07675
636.112	0.74048	0.98953	0.96937	0.52498	0.24164	0.18523	0.07739
636.308	0.74004	0.98935	0.96986	0.52646	0.24251	0.18604	0.07803
636.504	0.7396	0.98915	0.97024	0.52793	0.24337	0.18701	0.07866
636.7	0.73915	0.98894	0.97062	0.5294	0.24424	0.18781	0.0793
636.896	0.73827	0.98872	0.97099	0.53097	0.24511	0.18878	0.07994
637.092	0.73738	0.98849	0.97135	0.53245	0.24597	0.18975	0.08057
637.288	0.73649	0.98825	0.9717	0.53392	0.24694	0.19072	0.08121
637.484	0.7356	0.988	0.97207	0.53539	0.24792	0.19153	0.08185
637.68	0.73472	0.98762	0.97241	0.53687	0.24889	0.19234	0.08248
637.876	0.73383	0.98723	0.97276	0.53834	0.24997	0.19315	0.08312
638.072	0.73294	0.98696	0.97308	0.53991	0.25095	0.19396	0.08408
638.268	0.73206	0.98667	0.97342	0.54148	0.25203	0.19492	0.08471
638.464	0.73117	0.98638	0.97374	0.54295	0.25311	0.19589	0.08535
638.659	0.73028	0.98607	0.97404	0.54443	0.25419	0.19703	0.08599
638.855	0.72939	0.98576	0.97435	0.5459	0.25516	0.19832	0.08662
639.051	0.72851	0.98544	0.97476	0.54747	0.25614	0.19945	0.08758
639.247	0.72762	0.98511	0.97516	0.54904	0.25711	0.20058	0.08854
639.443	0.72673	0.98477	0.97557	0.55061	0.25809	0.20171	0.08949
639.639	0.72585	0.98442	0.97597	0.55219	0.25906	0.20284	0.09013
639.835	0.72496	0.98406	0.97636	0.55376	0.26003	0.20381	0.09108
640.03	0.72407	0.98369	0.97676	0.55523	0.26111	0.20478	0.09172
640.226	0.72318	0.98332	0.97716	0.5567	0.2622	0.20575	0.09236
640.422	0.7223	0.98305	0.97754	0.55827	0.26317	0.20672	0.09331
640.618	0.72141	0.98277	0.97792	0.55985	0.26414	0.20753	0.09427
640.813	0.72052	0.98248	0.9783	0.56142	0.26512	0.20818	0.09522
641.009	0.71963	0.98218	0.97856	0.56299	0.2662	0.20899	0.09618
641.205	0.71875	0.98186	0.97895	0.56446	0.26728	0.20979	0.09713
641.4	0.71786	0.98153	0.97931	0.56593	0.26836	0.21044	0.09809
641.596	0.71742	0.98119	0.97966	0.56751	0.26944	0.21125	0.09873
641.792	0.71697	0.98084	0.98003	0.56908	0.27042	0.21206	0.09904
641.987	0.71609	0.98047	0.98038	0.57065	0.27139	0.21319	0.09936
642.183	0.7152	0.9801	0.98084	0.57222	0.27236	0.21432	0.09968
642.379	0.71431	0.97971	0.98128	0.57379	0.27334	0.21545	0.1
642.574	0.71342	0.97932	0.98171	0.57536	0.27431	0.21658	0.10064
642.77	0.71254	0.97891	0.98202	0.57693	0.27528	0.21755	0.10127
642.965	0.71165	0.9785	0.98232	0.5785	0.27626	0.21852	0.10191
643.161	0.71076	0.97807	0.98261	0.58008	0.27723	0.21949	0.10255
643.357	0.70987	0.97775	0.9829	0.58165	0.2782	0.2203	0.10318
643.552	0.70899	0.97742	0.98318	0.58322	0.27918	0.22143	0.10382
643.748	0.7081	0.97707	0.98345	0.58469	0.28015	0.22224	0.10414
643.943	0.70721	0.97671	0.98371	0.58616	0.28112	0.22305	0.10478
644.139	0.70633	0.97633	0.98396	0.58764	0.2821	0.22402	0.1051
644.334	0.70544	0.97594	0.98422	0.58911	0.28318	0.22499	0.10541
644.53	0.70455	0.97554	0.98457	0.59068	0.28415	0.22596	0.10573
644.725	0.70366	0.97513	0.98492	0.59225	0.28513	0.22693	0.10605
644.92	0.70278	0.9747	0.98526	0.59373	0.2861	0.2279	0.10637
645.116	0.70189	0.97426	0.98561	0.5952	0.28718	0.22903	0.10669
645.311	0.701	0.97381	0.98594	0.59667	0.28826	0.23	0.10701
645.507	0.70012	0.97335	0.98628	0.59815	0.28935	0.23113	0.10732
645.702	0.69923	0.97288	0.98662	0.59962	0.29043	0.2321	0.10764
645.897	0.69834	0.9724	0.98694	0.60109	0.29151	0.23307	0.10796
646.093	0.69745	0.97191	0.98726	0.60266	0.29259	0.2342	0.10828
646.288	0.69657	0.9714	0.98758	0.60414	0.29367	0.23533	0.1086
646.483	0.69568	0.97089	0.98788	0.60561	0.29475	0.23646	0.10892
646.679	0.69479	0.97037	0.98821	0.60708	0.29584	0.23776	0.10924
646.874	0.6939	0.96996	0.9885	0.60856	0.29692	0.23873	0.10987
647.069	0.69302	0.96953	0.9888	0.61003	0.298	0.23986	0.11051
647.264	0.69213	0.96909	0.98909	0.6115	0.29908	0.24083	0.11115
647.46	0.69124	0.96863	0.98938	0.61307	0.30016	0.2418	0.11178
647.655	0.69036	0.96816	0.98966	0.61455	0.30124	0.24261	0.11242
647.85	0.68947	0.96768	0.98993	0.61602	0.30233	0.24341	0.11306
648.045	0.68858	0.96719	0.99031	0.61749	0.30341	0.24438	0.11338
648.24	0.68769	0.96668	0.9907	0.61897	0.30449	0.24551	0.11401
648.436	0.68681	0.96617	0.99109	0.62044	0.30557	0.24648	0.11465
648.631	0.68592	0.96564	0.99135	0.62191	0.30665	0.24762	0.11529
648.826	0.68503	0.9651	0.99173	0.62338	0.30773	0.24875	0.11592
649.021	0.68415	0.96456	0.99198	0.62486	0.30892	0.24988	0.11624
649.216	0.68326	0.964	0.99224	0.62633	0.31011	0.25085	0.11656
649.411	0.68237	0.96355	0.99248	0.6278	0.3113	0.25166	0.11688
649.606	0.68148	0.96308	0.99283	0.62928	0.31249	0.25246	0.1172
649.801	0.6806	0.9626	0.99319	0.63075	0.31368	0.25343	0.11752
649.996	0.67971	0.96211	0.99354	0.63212	0.31476	0.25457	0.11783
650.191	0.67882	0.9616	0.99389	0.6335	0.31595	0.2557	0.11815
650.387	0.67793	0.96108	0.99422	0.63487	0.31714	0.25683	0.11847
650.582	0.67705	0.96055	0.99458	0.63635	0.31833	0.25796	0.11879
650.777	0.67616	0.96	0.99491	0.63782	0.31952	0.25877	0.11911
650.971	0.67527	0.95945	0.99537	0.63929	0.32071	0.2599	0.11943
651.166	0.67439	0.95888	0.99581	0.64077	0.3219	0.26087	0.12006
651.361	0.6735	0.95842	0.99613	0.64214	0.32309	0.26184	0.1207
651.556	0.67261	0.95783	0.99656	0.64352	0.32428	0.26281	0.12134
651.751	0.67128	0.95722	0.99687	0.64489	0.32547	0.26394	0.12229
651.946	0.67039	0.95661	0.99719	0.64627	0.32666	0.26507	0.12325
652.141	0.66951	0.95611	0.99737	0.64764	0.32785	0.2662	0.1242
652.336	0.66862	0.95547	0.99766	0.64911	0.32904	0.26733	0.12516
652.531	0.66773	0.95471	0.99794	0.65059	0.33012	0.26863	0.1258
652.726	0.66684	0.95394	0.9982	0.65206	0.33121	0.2696	0.12643
652.92	0.66596	0.95315	0.99846	0.65344	0.33229	0.27057	0.12707
653.115	0.66507	0.95247	0.99869	0.65481	0.33348	0.27138	0.12771
653.31	0.66418	0.95178	0.99879	0.65618	0.33467	0.27251	0.12834
653.505	0.6633	0.95097	0.99888	0.65766	0.33586	0.27364	0.12898
653.7	0.66241	0.95027	0.99895	0.65913	0.33705	0.27477	0.12962
653.894	0.66152	0.94956	0.99901	0.6606	0.33824	0.27574	0.13025
654.089	0.66063	0.94883	0.99902	0.66198	0.33932	0.27671	0.13089
654.284	0.65975	0.94809	0.99914	0.66335	0.3404	0.278	0.13153
654.479	0.65886	0.94733	0.99914	0.66473	0.34148	0.27946	0.13217
654.673	0.65797	0.94656	0.99922	0.6662	0.34256	0.28091	0.13312
654.868	0.65708	0.94577	0.9993	0.66767	0.34386	0.28204	0.13408
655.063	0.6562	0.94497	0.99934	0.66915	0.34516	0.28317	0.13503
655.257	0.65487	0.94416	0.99939	0.67052	0.34646	0.28447	0.13599
655.452	0.65354	0.94345	0.9994	0.6719	0.34776	0.28576	0.13694
655.647	0.6522	0.94273	0.9994	0.67327	0.34895	0.28689	0.1379
655.841	0.65087	0.94198	0.99942	0.67465	0.35014	0.28802	0.13885
656.036	0.64954	0.94122	0.9994	0.67602	0.35133	0.28915	0.13981
656.23	0.64821	0.94044	0.9994	0.6775	0.35262	0.29029	0.14045
656.425	0.64688	0.93965	0.99939	0.67897	0.35392	0.29126	0.14108
656.619	0.64555	0.93896	0.99937	0.68034	0.35522	0.29223	0.14172
656.814	0.64466	0.93826	0.99934	0.68172	0.35652	0.2932	0.14204
657.008	0.64378	0.93756	0.99931	0.68309	0.35771	0.29433	0.14236
657.203	0.64289	0.93685	0.99927	0.68457	0.359	0.29546	0.14268
657.397	0.64245	0.93613	0.99922	0.68604	0.3603	0.29659	0.14299
657.592	0.642	0.9354	0.99917	0.68751	0.36149	0.29772	0.14331
657.786	0.64156	0.93478	0.99911	0.68889	0.36268	0.29885	0.14395
657.981	0.64111	0.93404	0.99916	0.69026	0.36387	0.29998	0.14459
658.175	0.64067	0.93327	0.99919	0.69173	0.36506	0.30128	0.14522
658.37	0.64023	0.93249	0.99933	0.69321	0.36625	0.30241	0.14586
658.564	0.63978	0.93169	0.99947	0.69468	0.36744	0.30338	0.1465
658.758	0.6389	0.93088	0.99959	0.69606	0.36863	0.30451	0.14713
658.953	0.63801	0.93006	0.99971	0.69743	0.36982	0.30548	0.14777
659.147	0.63712	0.92922	0.99971	0.6989	0.37101	0.30645	0.14873
659.342	0.63623	0.92837	0.99971	0.70038	0.3722	0.30742	0.14968
659.536	0.63535	0.92751	0.99971	0.70185	0.37339	0.30839	0.15064
659.73	0.63446	0.92663	0.99969	0.70332	0.37458	0.30952	0.15159
659.924	0.63357	0.92575	0.99969	0.7048	0.37577	0.31065	0.15223
660.119	0.63269	0.92485	0.99969	0.70627	0.37696	0.31178	0.15287
660.313	0.6318	0.92394	0.99968	0.70774	0.37815	0.31308	0.1535
660.507	0.63091	0.92315	0.99966	0.70922	0.37934	0.31437	0.15414
660.702	0.63002	0.92235	0.99966	0.71069	0.38053	0.31566	0.15478
660.896	0.62914	0.92167	0.99965	0.71216	0.38172	0.31695	0.15541
661.09	0.62825	0.92097	0.99963	0.71363	0.38291	0.31825	0.15605
661.284	0.62736	0.92028	0.99962	0.71501	0.3841	0.31922	0.15637
661.478	0.62648	0.91945	0.99959	0.71648	0.38529	0.32019	0.15701
661.673	0.62603	0.91861	0.99957	0.71796	0.38648	0.321	0.15764
661.867	0.62559	0.91777	0.99956	0.71943	0.38778	0.32197	0.15828
662.061	0.62514	0.91691	0.99963	0.7209	0.38908	0.32294	0.15892
662.255	0.6247	0.91604	0.99972	0.72237	0.39037	0.3239	0.15955
662.449	0.62381	0.91517	0.99979	0.72375	0.39167	0.32504	0.16019
662.643	0.62293	0.91428	0.99985	0.72512	0.39297	0.32633	0.16083
662.837	0.62204	0.91339	0.99991	0.7265	0.39427	0.32746	0.16146
663.031	0.62115	0.91237	0.99995	0.72797	0.39557	0.32875	0.1621
663.225	0.62026	0.91146	1	0.72945	0.39686	0.32989	0.16274
663.419	0.61938	0.91053	0.99991	0.73092	0.39816	0.33118	0.16338
663.613	0.61849	0.90958	0.99982	0.73239	0.39946	0.33231	0.16401
663.807	0.6176	0.90861	0.99971	0.73386	0.40076	0.33328	0.16465
664.001	0.61672	0.90763	0.99959	0.73534	0.40195	0.33425	0.16529
664.195	0.61583	0.90664	0.99945	0.73671	0.40314	0.33538	0.16592
664.389	0.61494	0.90563	0.9993	0.73819	0.40433	0.33635	0.16656
664.583	0.61405	0.90461	0.99913	0.73966	0.40552	0.33748	0.16688
664.777	0.61317	0.90357	0.99895	0.74113	0.4066	0.33845	0.1672
664.971	0.61228	0.90253	0.99876	0.74261	0.40779	0.33958	0.16783
665.165	0.61184	0.90147	0.99855	0.74408	0.40898	0.34071	0.16847
665.359	0.61139	0.9004	0.99844	0.74555	0.41017	0.34201	0.16911
665.553	0.61095	0.89932	0.99833	0.74702	0.41136	0.3433	0.16975
665.747	0.6105	0.89823	0.99821	0.7484	0.41266	0.34459	0.17038
665.94	0.61006	0.89713	0.99809	0.74977	0.41395	0.34572	0.17102
666.134	0.60962	0.89614	0.99795	0.75115	0.41525	0.34686	0.17197
666.328	0.60917	0.89514	0.9978	0.75262	0.41655	0.34783	0.17293
666.522	0.60873	0.89412	0.99765	0.7541	0.41785	0.3488	0.17389
666.716	0.60829	0.89309	0.99749	0.75557	0.41915	0.34977	0.17484
666.909	0.60784	0.89205	0.99743	0.75704	0.42044	0.35074	0.1758
667.103	0.6074	0.891	0.99749	0.75842	0.42174	0.35187	0.17675
667.297	0.60607	0.88994	0.99754	0.75979	0.42304	0.35316	0.17771
667.491	0.60474	0.88887	0.99746	0.76117	0.42445	0.35445	0.17866
667.684	0.60341	0.88791	0.99749	0.76254	0.42574	0.35558	0.1793
667.878	0.60208	0.88693	0.99751	0.76392	0.42704	0.35672	0.17994
668.072	0.60075	0.88594	0.99752	0.76529	0.42834	0.35769	0.18057
668.265	0.59941	0.88494	0.99752	0.76657	0.42964	0.35866	0.18121
668.459	0.59808	0.88393	0.99752	0.76784	0.43104	0.35963	0.18217
668.653	0.5972	0.88291	0.99751	0.76912	0.43234	0.36076	0.18312
668.846	0.59631	0.88187	0.99749	0.7704	0.43364	0.36189	0.18408
669.04	0.59542	0.88083	0.99746	0.77177	0.43494	0.36302	0.18471
669.233	0.59453	0.87978	0.99743	0.77315	0.43624	0.36431	0.18535
669.427	0.59365	0.87872	0.9974	0.77452	0.43753	0.36577	0.18599
669.621	0.5932	0.87766	0.99746	0.7759	0.43883	0.36706	0.18662
669.814	0.59276	0.87659	0.99742	0.77727	0.44002	0.36819	0.18758
670.008	0.59187	0.87563	0.99737	0.77865	0.44121	0.36932	0.18854
670.201	0.59099	0.87466	0.99731	0.77992	0.4424	0.37029	0.18949
670.395	0.5901	0.87368	0.99723	0.7812	0.44359	0.37159	0.19045
670.588	0.58921	0.87269	0.99717	0.78257	0.44478	0.37272	0.19172
670.782	0.58832	0.87169	0.99708	0.78395	0.44608	0.37401	0.19299
670.975	0.58744	0.87057	0.99701	0.78532	0.44738	0.3753	0.19363
671.168	0.58655	0.86943	0.99691	0.7867	0.44867	0.3766	0.19459
671.362	0.58566	0.86828	0.99682	0.78807	0.44997	0.37773	0.19522
671.555	0.58478	0.86712	0.99672	0.78945	0.45127	0.37886	0.19618
671.749	0.58389	0.86607	0.99661	0.79092	0.45268	0.38015	0.19682
671.942	0.583	0.86502	0.9965	0.7923	0.45408	0.38128	0.19745
672.135	0.58211	0.86385	0.99649	0.79367	0.45549	0.38258	0.19809
672.329	0.58167	0.86267	0.99636	0.79505	0.4569	0.38387	0.19873
672.522	0.58123	0.86148	0.99633	0.79642	0.4583	0.38516	0.19968
672.715	0.58078	0.86028	0.9963	0.7978	0.4596	0.38646	0.20064
672.909	0.58034	0.85908	0.99627	0.79917	0.4609	0.38775	0.20159
673.102	0.5799	0.85788	0.99621	0.80045	0.4623	0.38904	0.20255
673.295	0.57945	0.85667	0.99615	0.80172	0.46371	0.39033	0.2035
673.488	0.57901	0.85546	0.99607	0.803	0.46512	0.39147	0.20446
673.682	0.57856	0.85436	0.996	0.80428	0.46652	0.3926	0.20541
673.875	0.57812	0.85326	0.99591	0.80555	0.46793	0.39357	0.20637
674.068	0.57768	0.85215	0.99569	0.80693	0.46933	0.39438	0.20732
674.261	0.57679	0.85103	0.99558	0.80821	0.47074	0.39535	0.20828
674.455	0.5759	0.84991	0.99548	0.80948	0.47204	0.39648	0.20924
674.648	0.57502	0.84878	0.99536	0.81076	0.47334	0.39761	0.21051
674.841	0.57413	0.84765	0.99522	0.81204	0.47463	0.39874	0.21146
675.034	0.57324	0.84652	0.99496	0.81331	0.47604	0.39987	0.21242
675.227	0.5728	0.84527	0.99468	0.81459	0.47745	0.40116	0.21338
675.42	0.57191	0.84413	0.99441	0.81596	0.47885	0.4023	0.21433
675.613	0.57147	0.84297	0.99422	0.81734	0.48026	0.40343	0.21529
675.806	0.57102	0.8418	0.99404	0.81862	0.48156	0.40456	0.21624
675.999	0.57014	0.84062	0.99384	0.81989	0.48286	0.40601	0.2172
676.193	0.56925	0.83944	0.99363	0.82117	0.48426	0.40747	0.21815
676.386	0.56836	0.83824	0.99342	0.82245	0.48567	0.40892	0.21911
676.579	0.56747	0.83704	0.9932	0.82372	0.48707	0.41005	0.22006
676.772	0.56659	0.83595	0.99297	0.8249	0.48837	0.41135	0.22102
676.965	0.5657	0.83487	0.99274	0.82608	0.48967	0.4128	0.22197
677.158	0.56526	0.83366	0.9925	0.82726	0.49097	0.41442	0.22293
677.35	0.56481	0.83256	0.99225	0.82853	0.49227	0.41587	0.22389
677.543	0.56437	0.83145	0.99199	0.82981	0.49356	0.417	0.22484
677.736	0.56393	0.83034	0.99186	0.83099	0.49486	0.41813	0.22611
677.929	0.56348	0.82922	0.99169	0.83217	0.49616	0.41927	0.22739
678.122	0.56304	0.82809	0.99152	0.83335	0.49757	0.42072	0.22866
678.315	0.56259	0.82696	0.99134	0.83452	0.49897	0.42185	0.22962
678.508	0.56215	0.82582	0.99114	0.8358	0.50038	0.42331	0.23057
678.701	0.56171	0.82467	0.99094	0.83698	0.50178	0.4246	0.23153
678.894	0.56126	0.82353	0.99071	0.83816	0.50319	0.42589	0.23248
679.086	0.56082	0.82238	0.99037	0.83934	0.50471	0.42719	0.23344
679.279	0.56038	0.82123	0.99004	0.84052	0.50611	0.42848	0.23439
679.472	0.55949	0.81996	0.98969	0.84169	0.50752	0.42961	0.23535
679.665	0.5586	0.81869	0.98946	0.84277	0.50892	0.43074	0.23631
679.858	0.55771	0.81752	0.98909	0.84385	0.51033	0.43171	0.23726
680.05	0.55683	0.81635	0.98885	0.84493	0.51174	0.43284	0.23822
680.243	0.55594	0.81516	0.98859	0.84601	0.51303	0.43414	0.23917
680.436	0.55505	0.81397	0.98833	0.8471	0.51433	0.43543	0.23981
680.628	0.55417	0.81277	0.98807	0.84818	0.51574	0.43672	0.24045
680.821	0.55328	0.81157	0.98779	0.84926	0.51714	0.43818	0.2414
681.014	0.55239	0.81036	0.9875	0.85024	0.51844	0.43963	0.24236
681.206	0.5515	0.80914	0.98709	0.85132	0.51974	0.44109	0.24331
681.399	0.55062	0.80793	0.98666	0.8524	0.52104	0.44238	0.24395
681.592	0.54973	0.80682	0.98623	0.85348	0.52234	0.44383	0.2449
681.784	0.54884	0.80571	0.9859	0.85456	0.52363	0.44529	0.24586
681.977	0.54795	0.80459	0.98556	0.85564	0.52493	0.44674	0.24682
682.17	0.54707	0.80346	0.98521	0.85672	0.52634	0.44787	0.24777
682.362	0.54618	0.80221	0.98484	0.8578	0.52774	0.44933	0.24873
682.555	0.54529	0.80095	0.98449	0.85878	0.52915	0.45078	0.24936
682.747	0.54396	0.79968	0.98413	0.85976	0.53056	0.45224	0.25
682.94	0.54263	0.79841	0.98374	0.86075	0.53196	0.45337	0.25064
683.132	0.5413	0.79712	0.98336	0.86173	0.53348	0.45466	0.25127
683.325	0.53997	0.79583	0.98298	0.86271	0.53499	0.45596	0.25223
683.517	0.53864	0.79453	0.98258	0.86369	0.53651	0.45725	0.25318
683.71	0.53775	0.79323	0.98219	0.86467	0.53802	0.45838	0.25414
683.902	0.53686	0.79181	0.98179	0.86556	0.53953	0.45967	0.2551
684.095	0.53598	0.7904	0.98138	0.86654	0.54105	0.46097	0.25605
684.287	0.53509	0.78899	0.98096	0.86752	0.54256	0.46226	0.25701
684.479	0.5342	0.78758	0.98055	0.8685	0.54397	0.46355	0.25764
684.672	0.53332	0.78618	0.98023	0.86949	0.54538	0.46468	0.25828
684.864	0.53243	0.7849	0.9798	0.87047	0.54678	0.46582	0.25892
685.056	0.5311	0.7835	0.97937	0.87145	0.5483	0.46711	0.25987
685.249	0.53021	0.78223	0.97904	0.87243	0.5497	0.46824	0.26083
685.441	0.52932	0.78096	0.9786	0.87341	0.55111	0.46953	0.26178
685.633	0.52844	0.7797	0.97826	0.8744	0.55251	0.47083	0.26274
685.826	0.52799	0.77832	0.97791	0.87528	0.55392	0.47228	0.26369
686.018	0.52755	0.77705	0.97756	0.87616	0.55533	0.4739	0.26465
686.21	0.5271	0.77578	0.97719	0.87705	0.55673	0.47519	0.26561
686.402	0.52666	0.77451	0.97682	0.87793	0.55814	0.47632	0.26656
686.595	0.52622	0.77323	0.97644	0.87882	0.55955	0.47729	0.26752
686.787	0.52577	0.77195	0.97606	0.8797	0.56106	0.47842	0.26847
686.979	0.52533	0.77067	0.97566	0.88058	0.56247	0.47972	0.26943
687.171	0.52489	0.76938	0.97526	0.88147	0.56398	0.48117	0.27038
687.363	0.52444	0.76822	0.97487	0.88245	0.56549	0.48262	0.27134
687.556	0.52356	0.76704	0.97456	0.88343	0.56701	0.48408	0.27229
687.748	0.52267	0.76587	0.97426	0.88441	0.56863	0.48537	0.27325
687.94	0.52178	0.76469	0.97394	0.88539	0.57015	0.48683	0.2742
688.132	0.52089	0.7635	0.9736	0.88638	0.57166	0.48812	0.27516
688.324	0.52001	0.7622	0.97326	0.88736	0.57317	0.48957	0.27611
688.516	0.51912	0.76089	0.97291	0.88824	0.57469	0.49103	0.27707
688.708	0.51823	0.75957	0.97254	0.88913	0.5762	0.49232	0.27803
688.9	0.51735	0.75825	0.97218	0.89001	0.57772	0.49345	0.27898
689.092	0.51646	0.75693	0.9718	0.89089	0.57912	0.49459	0.27994
689.284	0.51557	0.7556	0.97141	0.89188	0.58053	0.49588	0.28089
689.476	0.51468	0.75427	0.97102	0.89286	0.58194	0.49733	0.28185
689.668	0.51424	0.75294	0.97062	0.89384	0.58334	0.49879	0.2828
689.86	0.5138	0.75173	0.97008	0.89482	0.58475	0.50008	0.28376
690.052	0.51335	0.75051	0.96955	0.89571	0.58615	0.50137	0.28471
690.244	0.51247	0.74917	0.96911	0.89659	0.58734	0.50267	0.28567
690.436	0.51158	0.74793	0.96856	0.89757	0.58864	0.50396	0.28694
690.628	0.51069	0.7467	0.9681	0.89855	0.58994	0.50525	0.28822
690.82	0.5098	0.74546	0.96764	0.89954	0.59124	0.50655	0.28949
691.012	0.50892	0.74411	0.96717	0.90052	0.59254	0.50768	0.29076
691.204	0.50803	0.74287	0.96659	0.9014	0.59373	0.50881	0.29204
691.396	0.50714	0.74163	0.96599	0.90229	0.59492	0.50994	0.29331
691.587	0.50625	0.74039	0.96538	0.90317	0.59621	0.51091	0.29459
691.779	0.50537	0.73915	0.96475	0.90405	0.59751	0.5122	0.29586
691.971	0.50448	0.73792	0.96413	0.90494	0.59881	0.5135	0.29713
692.163	0.50359	0.7367	0.96361	0.90582	0.60011	0.51495	0.29809
692.355	0.50271	0.73548	0.96297	0.90671	0.60151	0.51624	0.29936
692.546	0.50226	0.73427	0.96231	0.90759	0.60281	0.51738	0.30064
692.738	0.50182	0.73294	0.96165	0.90847	0.60411	0.51851	0.30191
692.93	0.50138	0.73162	0.96099	0.90936	0.60541	0.51964	0.30318
693.122	0.50093	0.73031	0.96031	0.91034	0.60671	0.52061	0.30414
693.313	0.50049	0.72899	0.95963	0.91132	0.608	0.52174	0.3051
693.505	0.4996	0.72769	0.95893	0.9122	0.60941	0.52303	0.30605
693.697	0.49871	0.72638	0.95824	0.91309	0.61071	0.52416	0.30701
693.888	0.49827	0.72509	0.95754	0.91397	0.61211	0.52529	0.30796
694.08	0.49783	0.72381	0.95682	0.91495	0.61352	0.52643	0.30892
694.272	0.49738	0.72241	0.95611	0.91584	0.61493	0.5274	0.30987
694.463	0.49694	0.72113	0.95562	0.91682	0.61622	0.5282	0.31083
694.655	0.4965	0.71985	0.95511	0.9178	0.61752	0.52917	0.3121
694.846	0.49605	0.71857	0.95459	0.91869	0.61882	0.53031	0.31306
695.038	0.49561	0.7173	0.95409	0.91957	0.62012	0.5316	0.31401
695.229	0.49472	0.71602	0.95357	0.92045	0.62142	0.53289	0.31497
695.421	0.49383	0.71475	0.95305	0.92134	0.62271	0.53418	0.31592
695.613	0.49295	0.71359	0.95253	0.92222	0.6239	0.53532	0.31688
695.804	0.49206	0.71244	0.95212	0.92311	0.62509	0.53645	0.31783
695.996	0.49117	0.71128	0.95169	0.92399	0.62628	0.53758	0.31879
696.187	0.49028	0.71012	0.95125	0.92487	0.62747	0.53887	0.31975
696.378	0.4894	0.70897	0.95082	0.92576	0.62866	0.54	0.3207
696.57	0.48851	0.70769	0.95036	0.92664	0.62985	0.54113	0.32166
696.761	0.48762	0.70642	0.9498	0.92743	0.63104	0.54227	0.32261
696.953	0.48674	0.70514	0.94921	0.92821	0.63234	0.54356	0.32389
697.144	0.48585	0.70386	0.94862	0.929	0.63364	0.54453	0.32516
697.336	0.48541	0.70258	0.94801	0.92978	0.63494	0.5455	0.32611
697.527	0.48496	0.7013	0.9474	0.93057	0.63624	0.54631	0.32707
697.718	0.48407	0.70003	0.94677	0.93135	0.63753	0.54744	0.32803
697.91	0.48363	0.69887	0.94625	0.93214	0.63894	0.54841	0.32898
698.101	0.48274	0.6977	0.94572	0.93293	0.64035	0.5497	0.32994
698.292	0.48186	0.69654	0.9452	0.93371	0.64186	0.55099	0.33089
698.483	0.48141	0.69538	0.94466	0.9345	0.64327	0.55245	0.33185
698.675	0.48053	0.69421	0.94413	0.93528	0.64467	0.55358	0.3328
698.866	0.48008	0.69305	0.94359	0.93607	0.64608	0.55487	0.33376
699.057	0.47964	0.69189	0.94306	0.93685	0.64759	0.556	0.33471
699.248	0.47919	0.69085	0.94252	0.93764	0.649	0.55746	0.33567
699.44	0.47875	0.68981	0.94197	0.93843	0.65041	0.55875	0.33662
699.631	0.47831	0.68864	0.94144	0.93921	0.65181	0.56005	0.33758
699.822	0.47742	0.68747	0.94101	0.94	0.65322	0.56134	0.33885
700.013	0.47698	0.6863	0.94058	0.94078	0.65452	0.56279	0.34013
700.204	0.47653	0.68512	0.94014	0.94157	0.65581	0.56409	0.34108
700.396	0.47609	0.68394	0.9397	0.94235	0.65722	0.56522	0.34204
700.587	0.47565	0.68276	0.93925	0.94304	0.65863	0.56635	0.34299
700.778	0.4752	0.68157	0.93869	0.94373	0.65992	0.56748	0.34395
700.969	0.47476	0.68039	0.93812	0.94442	0.66122	0.56861	0.3449
701.16	0.47431	0.6792	0.93754	0.9451	0.66252	0.5699	0.34586
701.351	0.47387	0.67802	0.93707	0.94579	0.66382	0.57136	0.34682
701.542	0.47343	0.67696	0.93658	0.94648	0.66501	0.57281	0.34777
701.733	0.47298	0.67589	0.93608	0.94717	0.66631	0.57395	0.34873
701.924	0.47254	0.67471	0.93556	0.94785	0.6676	0.57492	0.34968
702.115	0.4721	0.67351	0.93504	0.94864	0.6689	0.57605	0.35064
702.306	0.47165	0.67231	0.9345	0.94942	0.6702	0.57718	0.35159
702.497	0.47121	0.671	0.93395	0.95011	0.6715	0.57847	0.35255
702.688	0.47077	0.66968	0.9334	0.9509	0.6728	0.57993	0.3535
702.879	0.47032	0.66837	0.93284	0.95159	0.67409	0.58138	0.35446
703.07	0.46988	0.66706	0.93227	0.95227	0.67539	0.58283	0.35541
703.261	0.46943	0.66576	0.93169	0.95296	0.6768	0.58413	0.35637
703.452	0.46899	0.66446	0.93111	0.95355	0.6781	0.58526	0.35732
703.642	0.46855	0.66317	0.93051	0.95414	0.67939	0.58655	0.35828
703.833	0.46766	0.66189	0.92992	0.95473	0.68069	0.58768	0.35924
704.024	0.46677	0.66073	0.92931	0.95541	0.6821	0.58898	0.36019
704.215	0.46589	0.65958	0.9287	0.9561	0.6835	0.59027	0.36115
704.406	0.465	0.65843	0.92808	0.95679	0.6848	0.59124	0.3621
704.597	0.46411	0.65729	0.92747	0.95748	0.6861	0.59205	0.36306
704.787	0.46322	0.65603	0.92685	0.95816	0.6874	0.59302	0.36401
704.978	0.46234	0.65477	0.92622	0.95885	0.6887	0.59415	0.36497
705.169	0.46145	0.65352	0.92559	0.95954	0.6901	0.59528	0.36592
705.36	0.46056	0.65227	0.92495	0.96023	0.69151	0.59625	0.36688
705.55	0.45968	0.65102	0.92433	0.96091	0.69292	0.59754	0.36783
705.741	0.45879	0.64978	0.92358	0.9615	0.69432	0.59916	0.36879
705.932	0.4579	0.64855	0.92281	0.96209	0.69573	0.60078	0.36975
706.122	0.45701	0.64732	0.92205	0.96268	0.69703	0.60207	0.3707
706.313	0.45613	0.64598	0.92129	0.96327	0.69832	0.6032	0.37166
706.504	0.45524	0.64464	0.92051	0.96386	0.69951	0.60433	0.37261
706.694	0.45435	0.64342	0.91983	0.96435	0.7007	0.60562	0.37325
706.885	0.45346	0.6422	0.91916	0.96494	0.70189	0.60692	0.37389
707.076	0.45258	0.64098	0.91847	0.96553	0.70287	0.60837	0.37452
707.266	0.45169	0.63975	0.91779	0.96612	0.70395	0.60934	0.37516
707.457	0.45125	0.63853	0.91707	0.96671	0.70492	0.61047	0.37611
707.647	0.45036	0.63732	0.91637	0.9673	0.7059	0.61144	0.37707
707.838	0.44992	0.6361	0.91565	0.96789	0.70687	0.61257	0.37803
708.028	0.44992	0.63489	0.91491	0.96848	0.70784	0.61403	0.37898
708.219	0.44947	0.63368	0.91418	0.96907	0.70892	0.61548	0.37994
708.409	0.44947	0.63248	0.91345	0.96965	0.71011	0.6171	0.38089
708.6	0.44903	0.63116	0.9127	0.97024	0.7113	0.61872	0.38185
708.79	0.44858	0.62985	0.91195	0.97083	0.71249	0.62017	0.3828
708.981	0.44814	0.62853	0.9112	0.97142	0.71379	0.62179	0.38376
709.171	0.4477	0.62722	0.91044	0.97201	0.71509	0.62308	0.38471
709.362	0.44725	0.62592	0.90969	0.9726	0.71639	0.62421	0.38567
709.552	0.44725	0.62462	0.90893	0.97319	0.7179	0.62518	0.38631
709.742	0.44725	0.62332	0.90816	0.97368	0.71931	0.62631	0.38694
709.933	0.44725	0.62203	0.9074	0.97417	0.72082	0.62761	0.38758
710.123	0.44681	0.62075	0.90662	0.97456	0.72234	0.62874	0.38822
710.313	0.44637	0.61947	0.90585	0.97506	0.72385	0.62987	0.38917
710.504	0.44592	0.61821	0.9052	0.97545	0.72537	0.63084	0.39013
710.694	0.44548	0.61706	0.90442	0.97594	0.72688	0.63246	0.39108
710.884	0.44504	0.61593	0.90375	0.97643	0.72829	0.63407	0.39204
711.075	0.44459	0.6148	0.90295	0.97692	0.72969	0.63553	0.39299
711.265	0.44415	0.61367	0.90214	0.97741	0.73121	0.63682	0.39395
711.455	0.44371	0.61255	0.90133	0.9779	0.73272	0.63795	0.3949
711.645	0.44282	0.61144	0.90052	0.97839	0.73402	0.63892	0.39618
711.835	0.44193	0.61034	0.89968	0.97889	0.73532	0.64005	0.39745
712.026	0.44104	0.60925	0.89886	0.97938	0.73661	0.64118	0.39873
712.216	0.44016	0.60805	0.898	0.97987	0.73791	0.64264	0.4
712.406	0.43927	0.60685	0.89716	0.98026	0.73932	0.64425	0.40127
712.596	0.43838	0.60566	0.89643	0.98065	0.74072	0.64571	0.40255
712.786	0.43749	0.60459	0.89557	0.98105	0.74202	0.647	0.40382
712.976	0.43661	0.60353	0.8947	0.98154	0.74354	0.64846	0.4051
713.166	0.43572	0.60247	0.89395	0.98203	0.74484	0.64991	0.40637
713.357	0.43483	0.60141	0.89319	0.98232	0.74624	0.65137	0.40764
713.547	0.43439	0.60036	0.89242	0.98281	0.74754	0.65266	0.40892
713.737	0.43395	0.59931	0.89165	0.98321	0.74895	0.65428	0.41019
713.927	0.4335	0.59815	0.89085	0.9836	0.75035	0.65589	0.41146
714.117	0.43306	0.59699	0.89006	0.98399	0.75176	0.65767	0.41242
714.307	0.43261	0.59583	0.88926	0.98439	0.75316	0.65912	0.41338
714.497	0.43217	0.59468	0.88845	0.98478	0.75457	0.66042	0.41433
714.687	0.43173	0.59352	0.88764	0.98517	0.75598	0.66155	0.41529
714.877	0.43128	0.59238	0.88683	0.98556	0.75738	0.66268	0.41656
715.067	0.43084	0.59124	0.8859	0.98596	0.75879	0.66381	0.41783
715.257	0.4304	0.59011	0.88497	0.98635	0.76019	0.6651	0.41911
715.446	0.42995	0.58898	0.88404	0.98664	0.7616	0.66624	0.42038
715.636	0.42951	0.58786	0.88311	0.98694	0.76301	0.66753	0.42166
715.826	0.42907	0.58663	0.88219	0.98723	0.76441	0.66866	0.42293
716.016	0.42862	0.5854	0.88127	0.98753	0.76582	0.66979	0.4242
716.206	0.42818	0.58418	0.88025	0.98782	0.76723	0.67092	0.42548
716.396	0.42773	0.58308	0.87933	0.98812	0.76863	0.67238	0.42675
716.586	0.42729	0.58198	0.8784	0.98841	0.77004	0.67399	0.42803
716.775	0.42685	0.58088	0.87747	0.98871	0.77134	0.67561	0.42962
716.965	0.4264	0.57978	0.87654	0.989	0.77263	0.6769	0.43089
717.155	0.42596	0.57869	0.87559	0.9892	0.77382	0.6782	0.43217
717.345	0.42552	0.5776	0.87476	0.98939	0.77501	0.67949	0.43344
717.535	0.42507	0.57651	0.87403	0.98959	0.7761	0.68078	0.43471
717.724	0.42419	0.57554	0.87331	0.98979	0.77718	0.68175	0.43599
717.914	0.4233	0.57458	0.87258	0.98998	0.77826	0.68288	0.43726
718.104	0.42241	0.57361	0.87172	0.99018	0.77934	0.68418	0.43854
718.293	0.42152	0.57253	0.87099	0.99038	0.78021	0.68563	0.43981
718.483	0.42064	0.57144	0.87036	0.99057	0.78118	0.68676	0.44108
718.673	0.41975	0.57035	0.86961	0.99077	0.78215	0.68789	0.44236
718.862	0.41886	0.56926	0.86885	0.99097	0.78323	0.68919	0.44363
719.052	0.41798	0.56816	0.86809	0.99106	0.78432	0.69048	0.4449
719.242	0.41709	0.56707	0.86731	0.99126	0.7854	0.69177	0.44618
719.431	0.4162	0.5661	0.86651	0.99146	0.78648	0.6929	0.44745
719.621	0.41531	0.56512	0.86572	0.99165	0.78756	0.6942	0.44873
719.81	0.41443	0.56413	0.86492	0.99185	0.78864	0.69533	0.45
720	0.41354	0.56303	0.86399	0.99205	0.78972	0.69662	0.45096
720.189	0.41265	0.56192	0.86308	0.99224	0.79091	0.69775	0.45191
720.379	0.41176	0.5608	0.86227	0.99244	0.7921	0.69856	0.45287
720.568	0.41088	0.55967	0.86135	0.99263	0.79329	0.69937	0.45382
720.758	0.40999	0.55854	0.86042	0.99273	0.79448	0.7005	0.45478
720.947	0.4091	0.5574	0.85961	0.99283	0.79567	0.70163	0.45573
721.137	0.40822	0.55627	0.8588	0.99303	0.79686	0.7026	0.45669
721.326	0.40777	0.55513	0.85797	0.99303	0.79805	0.70325	0.45732
721.516	0.40733	0.55398	0.85706	0.99313	0.79924	0.70406	0.45828
721.705	0.40688	0.55284	0.85623	0.99332	0.80032	0.70487	0.45924
721.894	0.40644	0.5517	0.85542	0.99342	0.80151	0.70567	0.46019
722.084	0.406	0.55056	0.85461	0.99362	0.8027	0.70664	0.46115
722.273	0.40555	0.54954	0.85379	0.99381	0.80389	0.70761	0.4621
722.462	0.40511	0.54853	0.85298	0.99401	0.80508	0.70874	0.46306
722.652	0.40467	0.54753	0.85217	0.99421	0.80638	0.71004	0.46401
722.841	0.40422	0.54654	0.85136	0.9944	0.80768	0.71117	0.46497
723.03	0.40378	0.54556	0.85044	0.9946	0.80898	0.71246	0.46624
723.22	0.40334	0.54447	0.84963	0.9947	0.81028	0.71375	0.46752
723.409	0.40289	0.54351	0.84882	0.9948	0.81157	0.71505	0.46879
723.598	0.40245	0.54244	0.8479	0.99489	0.81287	0.71634	0.47006
723.787	0.40201	0.54138	0.84711	0.99499	0.81417	0.7178	0.47134
723.977	0.40156	0.54044	0.84621	0.99509	0.81536	0.71925	0.47261
724.166	0.40112	0.53951	0.84529	0.99509	0.81655	0.72054	0.4742
724.355	0.40067	0.53847	0.84439	0.99509	0.81763	0.72151	0.4758
724.544	0.40023	0.53742	0.84347	0.99509	0.8186	0.72281	0.47707
724.733	0.39979	0.53638	0.84257	0.99509	0.81969	0.72394	0.47834
724.922	0.39934	0.53533	0.84179	0.99519	0.82066	0.72507	0.47962
725.111	0.3989	0.53429	0.841	0.99529	0.82163	0.7262	0.48089
725.301	0.39846	0.53326	0.8402	0.99538	0.82261	0.72749	0.48217
725.49	0.39801	0.53222	0.83941	0.99548	0.82358	0.72895	0.48344
725.679	0.39757	0.53107	0.83861	0.99568	0.82455	0.7304	0.48471
725.868	0.39713	0.53004	0.83782	0.99588	0.82553	0.73153	0.48567
726.057	0.39668	0.529	0.83701	0.99597	0.82661	0.73299	0.48662
726.246	0.39624	0.52796	0.8362	0.99607	0.82769	0.73412	0.48758
726.435	0.39579	0.52691	0.83538	0.99617	0.82866	0.73574	0.48822
726.624	0.39535	0.52586	0.83454	0.99627	0.82985	0.73703	0.48917
726.813	0.39491	0.52481	0.83369	0.99646	0.83104	0.73848	0.49013
727.002	0.39446	0.52376	0.83284	0.99666	0.83223	0.73994	0.49108
727.191	0.39402	0.52271	0.83198	0.99686	0.83342	0.74091	0.49204
727.38	0.39313	0.52166	0.83113	0.99705	0.83451	0.74188	0.49299
727.569	0.39225	0.52061	0.83026	0.99715	0.83569	0.74252	0.49395
727.757	0.39136	0.51956	0.82939	0.99725	0.83688	0.74317	0.4949
727.946	0.39047	0.51852	0.82841	0.99735	0.83807	0.74382	0.49618
728.135	0.38958	0.51736	0.82742	0.99745	0.83916	0.7443	0.49745
728.324	0.3887	0.5162	0.82654	0.99754	0.84035	0.74511	0.49873
728.513	0.38781	0.51504	0.82567	0.99764	0.84154	0.74624	0.5
728.702	0.38692	0.51387	0.8248	0.99774	0.84262	0.74721	0.50127
728.891	0.38603	0.51283	0.82393	0.99784	0.8437	0.74818	0.50255
729.079	0.38515	0.51178	0.82306	0.99794	0.84467	0.74915	0.50382
729.268	0.38426	0.51073	0.82218	0.99813	0.84565	0.75061	0.5051
729.457	0.38382	0.50967	0.8213	0.99823	0.84673	0.75238	0.50637
729.646	0.38337	0.50861	0.82043	0.99843	0.84781	0.75416	0.50764
729.834	0.38293	0.50756	0.81968	0.99853	0.84889	0.75513	0.50924
730.023	0.38249	0.5065	0.81892	0.99863	0.84997	0.75594	0.51083
730.212	0.38204	0.50544	0.81816	0.99872	0.85105	0.75675	0.51242
730.4	0.3816	0.50439	0.81739	0.99882	0.85203	0.75772	0.51369
730.589	0.38116	0.50334	0.81663	0.99892	0.853	0.75885	0.51497
730.778	0.38071	0.50229	0.81585	0.99912	0.85408	0.7603	0.51624
730.966	0.38027	0.50125	0.81509	0.99921	0.85527	0.7616	0.51783
731.155	0.37982	0.50021	0.81432	0.99931	0.85646	0.76289	0.51911
731.344	0.37938	0.49918	0.81368	0.99941	0.85765	0.76418	0.52038
731.532	0.37849	0.49815	0.81302	0.99951	0.85873	0.76548	0.52166
731.721	0.37761	0.49713	0.81237	0.99961	0.85992	0.76661	0.52293
731.909	0.37672	0.49624	0.81171	0.99971	0.86122	0.76742	0.5242
732.098	0.37583	0.49534	0.81116	0.99971	0.8623	0.76822	0.52548
732.286	0.37494	0.49446	0.8105	0.99971	0.86349	0.76903	0.52675
732.475	0.37406	0.49358	0.80995	0.9998	0.86458	0.77016	0.52803
732.663	0.37317	0.49258	0.80926	0.9998	0.86577	0.77146	0.52898
732.852	0.37228	0.49158	0.80859	0.9998	0.86674	0.77243	0.52994
733.04	0.3714	0.49059	0.80791	0.9999	0.86771	0.77307	0.53121
733.229	0.37051	0.4896	0.8072	0.9999	0.86858	0.77356	0.53248
733.417	0.36962	0.48861	0.80638	0.9999	0.86944	0.7742	0.53376
733.606	0.36873	0.48762	0.80557	0.9999	0.87042	0.77501	0.53503
733.794	0.36785	0.48652	0.80474	0.9999	0.87139	0.77582	0.53599
733.982	0.36696	0.48542	0.80381	0.9999	0.87215	0.77695	0.53694
734.171	0.36607	0.48432	0.80288	0.9998	0.87301	0.77808	0.5379
734.359	0.36518	0.48322	0.80193	0.9998	0.87377	0.77938	0.53885
734.547	0.3643	0.48213	0.801	0.9999	0.87463	0.78083	0.53981
734.736	0.36341	0.48103	0.80005	1	0.8755	0.78229	0.54076
734.924	0.36252	0.47994	0.7991	1	0.87647	0.78374	0.54172
735.112	0.36164	0.47886	0.79814	1	0.87745	0.78503	0.54268
735.3	0.36119	0.47778	0.79732	1	0.87842	0.786	0.54363
735.489	0.36075	0.4767	0.79646	1	0.87929	0.78665	0.5449
735.677	0.36031	0.47564	0.79562	1	0.88004	0.7873	0.5465
735.865	0.35986	0.47458	0.79477	1	0.8808	0.78827	0.54809
736.053	0.35942	0.47341	0.79391	0.9999	0.88167	0.78924	0.54968
736.242	0.35897	0.47224	0.79304	0.9998	0.88253	0.79021	0.55127
736.43	0.35853	0.47107	0.79218	0.99971	0.8834	0.79101	0.55255
736.618	0.35809	0.46991	0.79133	0.99961	0.88426	0.79198	0.55382
736.806	0.35764	0.46887	0.79046	0.99951	0.88513	0.79328	0.5551
736.994	0.3572	0.46783	0.78959	0.99941	0.88599	0.79425	0.55637
737.182	0.35676	0.46679	0.78884	0.99931	0.88697	0.79473	0.55764
737.37	0.35631	0.46563	0.78797	0.99921	0.88794	0.79538	0.55892
737.558	0.35587	0.46447	0.78722	0.99902	0.88902	0.79651	0.55987
737.747	0.35543	0.4633	0.78645	0.99882	0.88999	0.79796	0.56083
737.935	0.35498	0.46213	0.78558	0.99863	0.89097	0.79909	0.56178
738.123	0.35454	0.46096	0.7847	0.99853	0.89183	0.80023	0.56274
738.311	0.35409	0.45991	0.78381	0.99833	0.89281	0.8012	0.56369
738.499	0.35365	0.45885	0.78302	0.99813	0.89367	0.802	0.56497
738.687	0.35321	0.45778	0.78222	0.99794	0.89454	0.80249	0.56624
738.875	0.35276	0.45671	0.78141	0.99784	0.8954	0.80314	0.56752
739.063	0.35232	0.45564	0.7806	0.99764	0.89627	0.80378	0.56879
739.25	0.35188	0.45456	0.77978	0.99745	0.89703	0.80459	0.57006
739.438	0.35143	0.45348	0.77883	0.99725	0.89789	0.80588	0.57102
739.626	0.35099	0.45228	0.77787	0.99705	0.89865	0.80718	0.57197
739.814	0.35055	0.45108	0.77689	0.99696	0.89951	0.80863	0.57293
740.002	0.3501	0.44986	0.77591	0.99686	0.90027	0.81009	0.5742
740.19	0.34966	0.44864	0.77503	0.99676	0.90103	0.81154	0.57548
740.378	0.34921	0.44742	0.77412	0.99666	0.90178	0.81332	0.57675
740.566	0.34877	0.44632	0.77321	0.99646	0.90254	0.81526	0.57771
740.753	0.34833	0.44521	0.77228	0.99627	0.90341	0.81704	0.57866
740.941	0.34788	0.44412	0.77133	0.99607	0.90416	0.81881	0.57962
741.129	0.34788	0.44302	0.77038	0.99588	0.90492	0.82027	0.58057
741.317	0.34788	0.44193	0.7694	0.99568	0.90568	0.82156	0.58185
741.504	0.34788	0.44085	0.76843	0.99548	0.90622	0.82269	0.58312
741.692	0.34788	0.43977	0.76743	0.99529	0.90687	0.82382	0.58439
741.88	0.34788	0.4387	0.76644	0.99509	0.90763	0.82496	0.58567
742.068	0.34744	0.43752	0.76543	0.99489	0.90838	0.82593	0.58694
742.255	0.34744	0.43634	0.7643	0.9947	0.90903	0.82657	0.58822
742.443	0.347	0.43517	0.76317	0.9945	0.90968	0.82706	0.58981
742.631	0.347	0.434	0.76204	0.9943	0.91033	0.82803	0.59108
742.818	0.34655	0.43283	0.76089	0.99411	0.91098	0.82932	0.59236
743.006	0.34655	0.43168	0.75976	0.99391	0.91174	0.83077	0.59363
743.193	0.34655	0.43064	0.75863	0.99381	0.9126	0.83223	0.5949
743.381	0.34611	0.4296	0.7575	0.99371	0.91347	0.83368	0.59618
743.569	0.34567	0.42857	0.75637	0.99362	0.91444	0.83481	0.59745
743.756	0.34522	0.42754	0.75535	0.99352	0.9152	0.83595	0.59873
743.944	0.34478	0.42651	0.75434	0.99342	0.91606	0.83724	0.6
744.131	0.34434	0.42549	0.75332	0.99332	0.91693	0.83869	0.60096
744.319	0.34389	0.42447	0.75229	0.99322	0.91779	0.83999	0.60223
744.506	0.34345	0.42346	0.75127	0.99313	0.91866	0.84112	0.6035
744.694	0.343	0.42234	0.75014	0.99293	0.91952	0.84176	0.60446
744.881	0.34212	0.42121	0.74899	0.99273	0.92039	0.84257	0.60541
745.069	0.34123	0.42009	0.74785	0.99263	0.92115	0.84306	0.60669
745.256	0.34034	0.41897	0.74681	0.99254	0.92201	0.84387	0.60764
745.443	0.33946	0.41786	0.74577	0.99244	0.92288	0.84419	0.6086
745.631	0.33857	0.41675	0.74471	0.99224	0.92363	0.84484	0.60955
745.818	0.33768	0.41565	0.74366	0.99205	0.9245	0.84532	0.61051
746.005	0.33635	0.41455	0.74259	0.99185	0.92547	0.84581	0.61178
746.193	0.33502	0.41357	0.74152	0.99155	0.92645	0.84645	0.61306
746.38	0.33369	0.41259	0.74045	0.99126	0.92742	0.84742	0.61433
746.567	0.3328	0.41162	0.73938	0.99106	0.92839	0.84855	0.61561
746.755	0.33191	0.41065	0.7383	0.99077	0.92937	0.84985	0.61688
746.942	0.33103	0.40968	0.73732	0.99047	0.93023	0.85114	0.61815
747.129	0.33014	0.40872	0.73634	0.99018	0.9311	0.85243	0.61943
747.317	0.32925	0.40776	0.73536	0.98988	0.93186	0.85389	0.6207
747.504	0.32836	0.40681	0.73437	0.98959	0.93261	0.85518	0.62197
747.691	0.32748	0.40587	0.73338	0.9893	0.93337	0.85647	0.62325
747.878	0.32659	0.40505	0.73238	0.9889	0.93402	0.8576	0.62452
748.065	0.3257	0.40423	0.73138	0.98861	0.93467	0.85841	0.62548
748.253	0.32482	0.40341	0.73038	0.98822	0.93532	0.85922	0.62643
748.44	0.32393	0.40248	0.72925	0.98782	0.93586	0.85987	0.62739
748.627	0.32304	0.40145	0.72814	0.98753	0.93629	0.86051	0.62834
748.814	0.32215	0.40042	0.72699	0.98714	0.93672	0.86132	0.6293
749.001	0.32127	0.39939	0.72586	0.98674	0.93726	0.86229	0.63025
749.188	0.32038	0.39837	0.72471	0.98635	0.9378	0.86326	0.63121
749.375	0.31949	0.39736	0.72357	0.98596	0.93835	0.86423	0.63217
749.562	0.31861	0.39636	0.72253	0.98556	0.93878	0.86504	0.63312
749.749	0.31772	0.39536	0.72149	0.98507	0.93921	0.86552	0.63408
749.936	0.31683	0.39438	0.72033	0.98468	0.93953	0.86649	0.63503
750.123	0.31594	0.39341	0.71917	0.98419	0.93975	0.86763	0.63599
750.31	0.31506	0.39244	0.71801	0.9837	0.94008	0.8686	0.63726
750.497	0.31461	0.39149	0.71685	0.98321	0.94029	0.86924	0.63854
750.684	0.31417	0.39044	0.71568	0.98272	0.94051	0.87005	0.63981
750.871	0.31328	0.38938	0.71452	0.98222	0.94062	0.87102	0.64076
751.058	0.31239	0.38834	0.71326	0.98164	0.94083	0.87231	0.64172
751.245	0.31151	0.38731	0.71199	0.98105	0.94105	0.87361	0.64299
751.432	0.31106	0.38628	0.7107	0.98046	0.94127	0.8749	0.64427
751.619	0.31106	0.38526	0.70944	0.97987	0.94148	0.87619	0.64554
751.806	0.31018	0.38437	0.70817	0.97928	0.94191	0.87765	0.64682
751.993	0.30973	0.38337	0.7069	0.97859	0.94235	0.87894	0.64777
752.179	0.30885	0.3825	0.70574	0.978	0.94289	0.87975	0.64873
752.366	0.3084	0.38164	0.70458	0.97731	0.94343	0.88056	0.64968
752.553	0.30751	0.38078	0.7034	0.97663	0.94386	0.8812	0.65064
752.74	0.30663	0.37993	0.70224	0.97594	0.94429	0.88201	0.65159
752.927	0.30618	0.37909	0.70119	0.97525	0.94505	0.88266	0.65255
753.113	0.30574	0.37825	0.70015	0.97466	0.94559	0.88379	0.6535
753.3	0.3053	0.37743	0.69911	0.97398	0.94635	0.88476	0.65446
753.487	0.30485	0.37662	0.69807	0.97319	0.94689	0.8854	0.65541
753.673	0.30441	0.37582	0.69705	0.9724	0.94743	0.88557	0.65669
753.86	0.30397	0.37515	0.69604	0.97172	0.94786	0.88573	0.65764
754.047	0.30352	0.37449	0.69514	0.97103	0.9483	0.88605	0.6586
754.233	0.30308	0.37371	0.69413	0.97034	0.94873	0.88686	0.65987
754.42	0.30264	0.37293	0.69312	0.96965	0.94927	0.88783	0.66115
754.607	0.30219	0.37216	0.69211	0.96897	0.95003	0.88848	0.6621
754.793	0.30175	0.3714	0.69122	0.96828	0.95078	0.8888	0.66306
754.98	0.3013	0.37063	0.69032	0.96769	0.95143	0.88928	0.66433
755.167	0.30086	0.36988	0.6893	0.9671	0.95208	0.89009	0.66561
755.353	0.30042	0.36924	0.68828	0.96651	0.95273	0.8909	0.66688
755.54	0.30042	0.36849	0.68724	0.96582	0.95338	0.89171	0.66783
755.726	0.30042	0.36773	0.6862	0.96514	0.95403	0.89235	0.66879
755.913	0.30042	0.36697	0.68516	0.96445	0.95468	0.89349	0.66975
756.099	0.30042	0.3662	0.6841	0.96386	0.95533	0.89526	0.6707
756.286	0.30042	0.36543	0.68294	0.96327	0.95608	0.89672	0.67166
756.472	0.30042	0.36467	0.68177	0.96278	0.95663	0.89769	0.67261
756.659	0.29997	0.3639	0.68058	0.96229	0.95738	0.89785	0.67325
756.845	0.29997	0.36313	0.67938	0.9618	0.95792	0.89801	0.67389
757.031	0.29997	0.36236	0.67819	0.96131	0.95868	0.89817	0.67452
757.218	0.29997	0.36148	0.67698	0.96082	0.95922	0.8985	0.67516
757.404	0.29997	0.36059	0.67578	0.96033	0.96009	0.89947	0.6758
757.591	0.29997	0.35969	0.67456	0.95983	0.96095	0.90092	0.67643
757.777	0.29953	0.3588	0.67335	0.95924	0.96182	0.90238	0.67707
757.963	0.29909	0.3579	0.67214	0.95875	0.96257	0.90351	0.67803
758.15	0.29864	0.357	0.67083	0.95826	0.96333	0.9048	0.67898
758.336	0.29864	0.35611	0.66964	0.95777	0.96398	0.90529	0.67994
758.522	0.29864	0.35521	0.66858	0.95728	0.96474	0.90577	0.68089
758.708	0.29864	0.35431	0.66739	0.95679	0.96539	0.90561	0.68185
758.895	0.2982	0.35341	0.66621	0.9563	0.96604	0.90577	0.68312
759.081	0.29776	0.35252	0.66504	0.95571	0.96668	0.90626	0.68439
759.267	0.29731	0.35163	0.66398	0.95522	0.96744	0.90642	0.68567
759.453	0.29687	0.35074	0.66282	0.95473	0.96809	0.90658	0.68694
759.639	0.29642	0.34986	0.66166	0.95424	0.96874	0.90626	0.68822
759.826	0.29598	0.34898	0.6605	0.95375	0.96939	0.90593	0.68949
760.012	0.29509	0.34811	0.65935	0.95325	0.97004	0.90609	0.69045
760.198	0.29421	0.34724	0.65821	0.95276	0.97069	0.9069	0.69172
760.384	0.29376	0.34638	0.65718	0.95227	0.97144	0.90787	0.69268
760.57	0.29332	0.34553	0.65616	0.95178	0.9722	0.90836	0.69363
760.756	0.29288	0.34468	0.65514	0.95129	0.97285	0.90868	0.69459
760.942	0.29199	0.34385	0.65411	0.9508	0.9735	0.90916	0.69554
761.128	0.2911	0.34302	0.6531	0.95031	0.97415	0.90997	0.6965
761.314	0.29066	0.3422	0.6521	0.94982	0.9748	0.91094	0.69745
761.5	0.29021	0.3414	0.65109	0.94933	0.97534	0.91159	0.69841
761.686	0.28977	0.34048	0.65009	0.94884	0.97588	0.91207	0.69904
761.872	0.28933	0.33957	0.64922	0.94834	0.97642	0.91224	0.69968
762.058	0.28888	0.33867	0.64835	0.94785	0.97685	0.9124	0.70064
762.244	0.28844	0.33777	0.64748	0.94736	0.97739	0.91288	0.70127
762.43	0.288	0.337	0.64661	0.94687	0.97783	0.91321	0.70223
762.616	0.28755	0.33623	0.64563	0.94638	0.97826	0.91385	0.70318
762.802	0.28711	0.33546	0.64466	0.94589	0.9788	0.91417	0.70414
762.988	0.28666	0.33469	0.64368	0.9453	0.97934	0.91434	0.7051
763.174	0.28622	0.33393	0.6427	0.94471	0.97977	0.91466	0.70605
763.36	0.28578	0.33318	0.64172	0.94412	0.98021	0.91482	0.70701
763.546	0.28533	0.33231	0.64064	0.94353	0.98075	0.91547	0.70796
763.731	0.28445	0.33155	0.63955	0.94284	0.98118	0.91628	0.70892
763.917	0.28356	0.33079	0.63847	0.94206	0.98161	0.91741	0.70987
764.103	0.28312	0.33003	0.63738	0.94127	0.98204	0.9187	0.71083
764.289	0.28223	0.32926	0.6363	0.94049	0.98237	0.91999	0.71178
764.475	0.28179	0.32849	0.63532	0.9398	0.98269	0.92096	0.71242
764.66	0.28134	0.32771	0.63434	0.93901	0.98291	0.92193	0.71306
764.846	0.2809	0.32694	0.63336	0.93813	0.98291	0.92274	0.71369
765.032	0.28045	0.32616	0.63237	0.93735	0.98302	0.92403	0.71465
765.218	0.27957	0.32539	0.63139	0.93656	0.98313	0.925	0.71529
765.403	0.27868	0.32461	0.63042	0.93577	0.98313	0.92597	0.71624
765.589	0.27779	0.32383	0.62965	0.93499	0.98313	0.92646	0.7172
765.775	0.27691	0.32306	0.6289	0.9342	0.98334	0.92711	0.71815
765.96	0.27602	0.32229	0.62803	0.93342	0.98345	0.92759	0.71911
766.146	0.27557	0.32152	0.62716	0.93253	0.98356	0.92791	0.72038
766.331	0.27469	0.32076	0.62629	0.93165	0.98367	0.92807	0.72166
766.517	0.2738	0.31987	0.62542	0.93077	0.98388	0.92872	0.72325
766.703	0.27291	0.31899	0.62455	0.92998	0.98421	0.92921	0.72484
766.888	0.27203	0.31811	0.62368	0.9291	0.98453	0.93001	0.72643
767.074	0.27114	0.31722	0.62281	0.92831	0.98475	0.9305	0.72803
767.259	0.27069	0.31634	0.62194	0.92752	0.98496	0.93098	0.72962
767.445	0.27025	0.31546	0.62096	0.92664	0.98529	0.93098	0.73089
767.63	0.26981	0.31458	0.61998	0.92576	0.98561	0.93131	0.73217
767.816	0.26892	0.3137	0.619	0.92487	0.98583	0.93163	0.73344
768.001	0.26803	0.31282	0.61801	0.92399	0.98615	0.93228	0.73471
768.187	0.26715	0.31195	0.61703	0.92311	0.98637	0.9326	0.73599
768.372	0.2667	0.31108	0.61605	0.92222	0.9868	0.93309	0.73694
768.557	0.26626	0.31022	0.61508	0.92134	0.98713	0.93373	0.7379
768.743	0.26537	0.30936	0.6141	0.92045	0.98745	0.9347	0.73885
768.928	0.26493	0.30851	0.61301	0.91967	0.98778	0.93551	0.73981
769.113	0.26448	0.30767	0.61193	0.91888	0.98799	0.93632	0.74076
769.299	0.26404	0.30683	0.61084	0.9181	0.98843	0.9368	0.7414
769.484	0.2636	0.30588	0.60976	0.91731	0.98875	0.93745	0.74236
769.669	0.26315	0.30493	0.60855	0.91653	0.98908	0.9381	0.74299
769.855	0.26271	0.30398	0.60747	0.91584	0.9894	0.93858	0.74395
770.04	0.26227	0.30304	0.60626	0.91515	0.98983	0.93858	0.7449
770.225	0.26182	0.3021	0.60505	0.91446	0.99037	0.93842	0.74554
770.411	0.26138	0.30116	0.60385	0.91378	0.99091	0.93826	0.7465
770.596	0.26094	0.30023	0.60264	0.91309	0.99135	0.93858	0.74713
770.781	0.26049	0.29931	0.60154	0.9124	0.992	0.93923	0.74809
770.966	0.26049	0.29839	0.60056	0.91171	0.99264	0.94036	0.74904
771.151	0.26049	0.29759	0.59957	0.91103	0.9934	0.94133	0.75032
771.337	0.26049	0.2968	0.59859	0.91044	0.99405	0.94214	0.75159
771.522	0.26049	0.296	0.59761	0.90985	0.9947	0.94262	0.75255
771.707	0.26049	0.29521	0.59674	0.90916	0.99524	0.94311	0.75382
771.892	0.26049	0.29442	0.59589	0.90847	0.99589	0.94343	0.75478
772.077	0.26049	0.29363	0.59502	0.90788	0.99632	0.94391	0.75573
772.262	0.26049	0.29285	0.59416	0.90739	0.99686	0.94408	0.75669
772.447	0.26049	0.29208	0.59329	0.9069	0.9974	0.94456	0.75764
772.632	0.26049	0.29131	0.59243	0.90641	0.99784	0.94505	0.7586
772.817	0.26049	0.29054	0.59146	0.90592	0.99827	0.94553	0.75955
773.002	0.26049	0.28978	0.59048	0.90543	0.99859	0.94602	0.76051
773.187	0.26094	0.28903	0.5895	0.90484	0.99881	0.94699	0.76146
773.372	0.26138	0.28828	0.58852	0.90425	0.99903	0.94828	0.76242
773.557	0.26094	0.28755	0.58755	0.90366	0.99924	0.94941	0.76338
773.742	0.26094	0.28682	0.58658	0.90307	0.99946	0.95022	0.76433
773.927	0.26049	0.2861	0.5856	0.90248	0.99957	0.95086	0.76529
774.112	0.26005	0.28539	0.58463	0.9018	0.99968	0.95151	0.76624
774.297	0.2596	0.28457	0.58366	0.9013	0.99978	0.95183	0.7672
774.482	0.25916	0.28376	0.5827	0.90071	0.99989	0.95167	0.76783
774.667	0.25916	0.28295	0.58163	0.90013	1	0.95167	0.76879
774.851	0.25916	0.28215	0.58067	0.89944	0.99989	0.95167	0.76943
775.036	0.25916	0.28135	0.57962	0.89875	0.99978	0.95232	0.77006
775.221	0.25916	0.28068	0.57855	0.89806	0.99978	0.95264	0.7707
775.406	0.25916	0.28001	0.57749	0.89738	0.99957	0.95361	0.77134
775.591	0.25916	0.27934	0.57642	0.89669	0.99946	0.9541	0.77197
775.776	0.25916	0.27856	0.57537	0.8959	0.99924	0.95491	0.77261
775.96	0.2596	0.27777	0.57431	0.89512	0.99924	0.95539	0.77293
776.145	0.26005	0.27698	0.57326	0.89433	0.99892	0.9562	0.77325
776.33	0.26049	0.27619	0.57219	0.89355	0.9987	0.95652	0.77389
776.514	0.26094	0.2754	0.57112	0.89276	0.99849	0.95733	0.77452
776.699	0.26138	0.2746	0.57005	0.89197	0.99827	0.95798	0.77516
776.884	0.26182	0.27381	0.56898	0.89119	0.99805	0.95846	0.7758
777.068	0.26227	0.27302	0.5679	0.89031	0.99784	0.95895	0.77643
777.253	0.26271	0.27223	0.56681	0.88942	0.99762	0.95878	0.77707
777.438	0.26271	0.27145	0.56574	0.88854	0.99751	0.95878	0.77771
777.622	0.26271	0.27066	0.56454	0.88756	0.9973	0.95862	0.77803
777.807	0.26271	0.26988	0.56334	0.88657	0.99708	0.95878	0.77834
777.991	0.26271	0.2691	0.56203	0.88559	0.99665	0.95911	0.77866
778.176	0.26315	0.26833	0.56082	0.88461	0.99643	0.95959	0.77898
778.361	0.26315	0.26756	0.55962	0.88363	0.99611	0.96056	0.77962
778.545	0.26271	0.2668	0.55841	0.88255	0.99578	0.96169	0.78025
778.73	0.26227	0.26604	0.5572	0.88156	0.99546	0.96234	0.78089
778.914	0.26182	0.2654	0.55598	0.88048	0.99513	0.9625	0.78153
779.099	0.26138	0.26477	0.55477	0.8794	0.99481	0.96266	0.78217
779.283	0.26094	0.26413	0.55357	0.87832	0.99459	0.96331	0.7828
779.467	0.26049	0.2635	0.55236	0.87724	0.99427	0.96412	0.78376
779.652	0.26005	0.26287	0.55138	0.87607	0.99394	0.9646	0.78471
779.836	0.2596	0.26225	0.5504	0.87489	0.99351	0.96509	0.78535
780.021	0.25916	0.26163	0.54943	0.87371	0.99308	0.96573	0.78631
780.205	0.25872	0.26101	0.54846	0.87253	0.99264	0.96622	0.78694
780.389	0.25783	0.26039	0.5475	0.87135	0.99221	0.9667	0.78758
780.574	0.25694	0.25967	0.54654	0.87007	0.99178	0.96703	0.78822
780.758	0.25606	0.25894	0.54559	0.8688	0.99124	0.96751	0.78885
780.942	0.25517	0.25821	0.54464	0.86752	0.99081	0.96784	0.78949
781.127	0.25428	0.25749	0.54359	0.86624	0.99048	0.96832	0.79013
781.311	0.25339	0.25676	0.54253	0.86497	0.99016	0.96864	0.79076
781.495	0.25295	0.25604	0.5415	0.86369	0.98972	0.96913	0.7914
781.679	0.25251	0.25532	0.54046	0.86251	0.9894	0.9701	0.79204
781.864	0.25206	0.25461	0.5393	0.86124	0.98929	0.97091	0.79299
782.048	0.25162	0.2539	0.53817	0.85996	0.98918	0.97171	0.79395
782.232	0.25118	0.25319	0.53716	0.85868	0.98897	0.97188	0.7949
782.416	0.25073	0.25249	0.53615	0.8575	0.98886	0.97188	0.79586
782.6	0.25029	0.25179	0.53503	0.85633	0.98886	0.97188	0.79682
782.785	0.24984	0.2511	0.53393	0.85505	0.98897	0.97188	0.79777
782.969	0.24984	0.25042	0.53294	0.85377	0.98908	0.97236	0.79873
783.153	0.24984	0.24974	0.53195	0.8525	0.98908	0.97285	0.79936
783.337	0.24984	0.24907	0.53095	0.85122	0.98908	0.97365	0.8
783.521	0.24984	0.24829	0.52996	0.84994	0.98918	0.97414	0.80064
783.705	0.24984	0.24751	0.52895	0.84867	0.98918	0.97446	0.80127
783.889	0.24984	0.24685	0.52797	0.84739	0.98918	0.97462	0.80191
784.073	0.24984	0.24619	0.52698	0.84611	0.98918	0.97446	0.80255
784.257	0.24984	0.24552	0.52588	0.84474	0.98918	0.97414	0.80318
784.441	0.24984	0.24486	0.52489	0.84336	0.98897	0.97365	0.80382
784.625	0.24984	0.24419	0.52388	0.84199	0.98886	0.97414	0.80446
784.809	0.24984	0.24352	0.52276	0.84071	0.98864	0.97511	0.8051
784.993	0.2494	0.24286	0.52165	0.83944	0.98832	0.97624	0.80605
785.177	0.24896	0.24207	0.52066	0.83816	0.98799	0.97689	0.80701
785.361	0.24807	0.24128	0.51953	0.83678	0.98767	0.97753	0.80796
785.545	0.24718	0.24049	0.51853	0.83541	0.98734	0.97834	0.80892
785.729	0.24585	0.23981	0.51752	0.83403	0.98713	0.97931	0.80987
785.912	0.24452	0.23914	0.51652	0.83266	0.98691	0.9798	0.81083
786.096	0.24319	0.23847	0.51551	0.83119	0.9868	0.9806	0.81178
786.28	0.24186	0.2378	0.5145	0.82981	0.9867	0.98093	0.81306
786.464	0.24053	0.23714	0.51349	0.82844	0.98659	0.98125	0.81433
786.648	0.2392	0.23649	0.51248	0.82706	0.98637	0.98141	0.81561
786.832	0.23831	0.23595	0.51137	0.82569	0.98637	0.9819	0.81688
787.015	0.23742	0.2353	0.51024	0.82421	0.98626	0.98238	0.81847
787.199	0.23654	0.23466	0.50923	0.82274	0.98615	0.98271	0.81975
787.383	0.23565	0.23402	0.50822	0.82127	0.98605	0.98254	0.82134
787.567	0.23476	0.23339	0.50721	0.81979	0.98594	0.98254	0.82261
787.75	0.23387	0.23277	0.50622	0.81832	0.98572	0.98238	0.82357
787.934	0.23343	0.23227	0.50524	0.81675	0.98551	0.98271	0.82452
788.118	0.23299	0.23178	0.50425	0.81518	0.98518	0.98254	0.82548
788.301	0.23254	0.23129	0.50339	0.81361	0.98486	0.98271	0.82643
788.485	0.2321	0.23081	0.50254	0.81204	0.98464	0.98271	0.82739
788.668	0.23166	0.23033	0.50168	0.81046	0.98421	0.98335	0.82834
788.852	0.23121	0.22986	0.50083	0.80889	0.98367	0.984	0.82898
789.036	0.23077	0.22927	0.49998	0.80732	0.98313	0.98513	0.82962
789.219	0.23033	0.2288	0.49914	0.80565	0.98269	0.98545	0.83025
789.403	0.22988	0.22822	0.4982	0.80408	0.98204	0.98513	0.83089
789.586	0.22944	0.22765	0.49736	0.80241	0.9814	0.98497	0.83153
789.77	0.22899	0.22707	0.49652	0.80084	0.98075	0.98513	0.83217
789.953	0.22855	0.2265	0.49568	0.79917	0.97999	0.9861	0.8328
790.137	0.22811	0.22593	0.49484	0.7975	0.97934	0.98707	0.83312
790.32	0.22766	0.22537	0.494	0.79593	0.97869	0.98788	0.83344
790.504	0.22722	0.22481	0.49314	0.79436	0.97804	0.98804	0.83376
790.687	0.22678	0.22426	0.4923	0.79259	0.9775	0.98788	0.83408
790.871	0.22589	0.22371	0.49158	0.79082	0.97696	0.98804	0.83471
791.054	0.225	0.22305	0.49073	0.78906	0.97642	0.98836	0.83535
791.237	0.22411	0.22239	0.48978	0.78729	0.97599	0.98901	0.83567
791.421	0.22323	0.22173	0.48892	0.78552	0.97545	0.98998	0.83599
791.604	0.22234	0.22108	0.48796	0.78375	0.97491	0.99079	0.83631
791.787	0.22145	0.22042	0.487	0.78208	0.97436	0.99079	0.83662
791.971	0.22057	0.21977	0.48593	0.78041	0.97372	0.99014	0.83726
792.154	0.21968	0.21912	0.48484	0.77874	0.97307	0.98998	0.8379
792.337	0.21879	0.21848	0.48374	0.77707	0.97242	0.98998	0.83885
792.521	0.2179	0.21771	0.48266	0.77541	0.97177	0.98982	0.84013
792.704	0.21702	0.21695	0.48157	0.77383	0.97112	0.98933	0.84108
792.887	0.21613	0.21619	0.48047	0.77216	0.97058	0.98917	0.84204
793.07	0.21524	0.21542	0.47937	0.77059	0.96993	0.98998	0.84299
793.253	0.21436	0.21466	0.47829	0.76902	0.96928	0.99046	0.84395
793.437	0.21347	0.2139	0.47719	0.76745	0.96885	0.99046	0.8449
793.62	0.21258	0.21313	0.47609	0.76588	0.96831	0.98998	0.84586
793.803	0.21169	0.21237	0.47511	0.76431	0.96798	0.99014	0.84682
793.986	0.21125	0.21161	0.47413	0.76274	0.96777	0.98982	0.84777
794.169	0.21081	0.21086	0.47314	0.76117	0.96755	0.9903	0.84873
794.352	0.21081	0.2101	0.47216	0.75969	0.96723	0.99063	0.84936
794.535	0.21081	0.20935	0.47117	0.75812	0.96679	0.99143	0.85
794.718	0.21081	0.2086	0.47019	0.75665	0.96647	0.99176	0.85064
794.901	0.21081	0.20785	0.46932	0.75508	0.96604	0.99192	0.85127
795.084	0.21125	0.20723	0.46845	0.75351	0.9656	0.9916	0.85159
795.268	0.21125	0.2066	0.46759	0.75193	0.96528	0.99143	0.85191
795.451	0.21125	0.20597	0.46675	0.75036	0.96485	0.99176	0.85255
795.633	0.21125	0.20535	0.46579	0.74889	0.96441	0.9924	0.85287
795.816	0.21125	0.20472	0.46484	0.74742	0.96387	0.99337	0.85318
795.999	0.21125	0.20409	0.4639	0.74594	0.96322	0.99402	0.8535
796.182	0.21125	0.20346	0.46297	0.74447	0.96268	0.9945	0.85382
796.365	0.21125	0.20284	0.46203	0.743	0.96225	0.99483	0.85414
796.548	0.21125	0.20222	0.46112	0.74162	0.96193	0.99531	0.85478
796.731	0.21125	0.20159	0.46031	0.74015	0.96149	0.9958	0.8551
796.914	0.21081	0.20098	0.4595	0.73868	0.96106	0.99596	0.85573
797.097	0.21036	0.20036	0.4587	0.7373	0.96052	0.99564	0.85637
797.28	0.20992	0.19987	0.45803	0.73583	0.96009	0.99531	0.85732
797.462	0.20992	0.19937	0.45724	0.73445	0.95965	0.99483	0.85828
797.645	0.20948	0.19887	0.45643	0.73308	0.95922	0.99467	0.85924
797.828	0.20903	0.19837	0.45574	0.7317	0.95868	0.99483	0.85987
798.011	0.20859	0.19788	0.45502	0.73033	0.95825	0.99515	0.86083
798.193	0.20814	0.19738	0.45432	0.72905	0.95782	0.99547	0.86178
798.376	0.2077	0.19688	0.4536	0.72778	0.95738	0.9958	0.86242
798.559	0.20726	0.19639	0.45287	0.7264	0.95684	0.99596	0.86338
798.742	0.20681	0.1959	0.45213	0.72503	0.95641	0.99596	0.86433
798.924	0.20637	0.19541	0.45129	0.72365	0.95598	0.9958	0.86497
799.107	0.20593	0.19492	0.45042	0.72237	0.95554	0.9958	0.86561
799.29	0.20548	0.19432	0.44944	0.7211	0.95511	0.9958	0.86624
799.472	0.20504	0.19361	0.44847	0.71972	0.95446	0.99564	0.8672
799.655	0.2046	0.19291	0.44747	0.71835	0.95381	0.99596	0.86815
799.837	0.20415	0.19221	0.44648	0.71697	0.95316	0.99628	0.86911
800.02	0.20371	0.19152	0.4455	0.7156	0.95251	0.99644	0.87006
800.203	0.20327	0.19083	0.4444	0.71422	0.95176	0.99612	0.8707
800.385	0.20282	0.19015	0.44342	0.71295	0.95089	0.99596	0.87134
800.568	0.20238	0.18947	0.44234	0.71157	0.95003	0.9958	0.87197
800.75	0.20193	0.18868	0.44125	0.7102	0.94916	0.99596	0.87261
800.933	0.20149	0.1879	0.44019	0.70882	0.9483	0.9958	0.87357
801.115	0.20149	0.18711	0.43913	0.70745	0.94721	0.99564	0.8742
801.298	0.20149	0.18633	0.43808	0.70617	0.94613	0.99531	0.87452
801.48	0.20105	0.18543	0.43692	0.7048	0.94505	0.99467	0.87484
801.663	0.2006	0.18455	0.43577	0.70342	0.94408	0.99418	0.87516
801.845	0.20016	0.18367	0.43462	0.70205	0.9431	0.99337	0.87548
802.027	0.19972	0.1828	0.43349	0.70077	0.94213	0.99305	0.87611
802.21	0.19927	0.18194	0.43236	0.69949	0.94116	0.99257	0.87675
802.392	0.19883	0.18109	0.43125	0.69822	0.94018	0.99273	0.87739
802.574	0.19839	0.18037	0.43013	0.69694	0.93921	0.99337	0.87803
802.757	0.19794	0.17965	0.429	0.69576	0.93824	0.99434	0.87866
802.939	0.1975	0.17894	0.42789	0.69458	0.93737	0.99547	0.8793
803.121	0.19705	0.17823	0.42677	0.6934	0.93651	0.9958	0.88025
803.304	0.19617	0.17753	0.42566	0.69223	0.93564	0.99564	0.88121
803.486	0.19528	0.17683	0.42465	0.69105	0.93499	0.99515	0.88217
803.668	0.19439	0.17614	0.42364	0.68987	0.93413	0.99515	0.88312
803.85	0.19351	0.17546	0.42262	0.68869	0.93326	0.99531	0.88408
804.033	0.19262	0.17478	0.42161	0.68751	0.9325	0.99499	0.88503
804.215	0.19173	0.17412	0.42058	0.68633	0.93164	0.99467	0.88599
804.397	0.19084	0.17346	0.41956	0.68516	0.93077	0.99467	0.88662
804.579	0.1904	0.1728	0.41855	0.68407	0.9298	0.9945	0.88726
804.761	0.18996	0.17216	0.41753	0.68299	0.92883	0.99418	0.88758
804.943	0.18951	0.17153	0.4165	0.68191	0.92785	0.99402	0.8879
805.125	0.18907	0.1709	0.41548	0.68083	0.92688	0.99434	0.88822
805.308	0.18863	0.17029	0.41458	0.67975	0.92591	0.9945	0.88854
805.49	0.18818	0.1698	0.41368	0.67877	0.92482	0.99467	0.88885
805.672	0.18774	0.16931	0.41276	0.67769	0.92396	0.99467	0.88917
805.854	0.18729	0.16883	0.41184	0.67661	0.92309	0.99483	0.88949
806.036	0.18685	0.16835	0.41094	0.67553	0.92234	0.99418	0.88981
806.218	0.18685	0.16789	0.41003	0.67445	0.92169	0.9937	0.89013
806.4	0.18685	0.16742	0.40911	0.67347	0.92093	0.99337	0.89045
806.582	0.18685	0.16697	0.40821	0.67239	0.92017	0.99337	0.89076
806.764	0.18641	0.16652	0.40729	0.67131	0.91952	0.99321	0.89108
806.946	0.18641	0.16607	0.40639	0.67023	0.91866	0.99321	0.8914
807.128	0.18641	0.16564	0.40549	0.66915	0.9179	0.99386	0.89204
807.31	0.18641	0.16521	0.40459	0.66807	0.91704	0.9945	0.89236
807.491	0.18641	0.16491	0.4037	0.66699	0.91617	0.99418	0.89268
807.673	0.18641	0.16461	0.40269	0.66601	0.9152	0.9937	0.89331
807.855	0.18641	0.16431	0.4017	0.66483	0.91422	0.99386	0.89363
808.037	0.18641	0.1639	0.40069	0.66375	0.91325	0.99402	0.89395
808.219	0.18641	0.16337	0.3997	0.66267	0.91217	0.99402	0.89459
808.401	0.18641	0.16285	0.3987	0.66159	0.9113	0.9937	0.89522
808.582	0.18641	0.16233	0.39759	0.66051	0.91044	0.99337	0.89586
808.764	0.18641	0.16182	0.39649	0.65943	0.90957	0.99305	0.89682
808.946	0.18641	0.16131	0.39537	0.65835	0.90871	0.99257	0.89777
809.128	0.18641	0.16081	0.39426	0.65736	0.90795	0.99208	0.89873
809.309	0.18641	0.16031	0.39316	0.65638	0.90719	0.99192	0.89968
809.491	0.18596	0.15971	0.39204	0.6554	0.90654	0.9916	0.90064
809.673	0.18552	0.15912	0.39093	0.65442	0.9059	0.9916	0.90191
809.854	0.18508	0.15855	0.38983	0.65334	0.90525	0.99127	0.90287
810.036	0.18463	0.15798	0.38873	0.65226	0.9046	0.99111	0.90382
810.218	0.18419	0.15744	0.38763	0.65108	0.90406	0.99095	0.90478
810.399	0.1833	0.15702	0.38665	0.6499	0.90341	0.99127	0.90605
810.581	0.18242	0.15661	0.38566	0.64872	0.90276	0.99143	0.90732
810.763	0.18197	0.15621	0.38468	0.64754	0.90211	0.99257	0.90828
810.944	0.18153	0.15582	0.38369	0.64636	0.90157	0.99353	0.90892
811.126	0.18108	0.15543	0.38271	0.64519	0.90103	0.9945	0.90955
811.307	0.18064	0.15506	0.38173	0.64391	0.90027	0.9945	0.91019
811.489	0.1802	0.15482	0.38075	0.64263	0.89962	0.99434	0.91083
811.67	0.17975	0.15458	0.37977	0.64136	0.89897	0.9945	0.91146
811.852	0.17931	0.15434	0.37892	0.64008	0.89822	0.99499	0.9121
812.033	0.17887	0.15399	0.37805	0.6388	0.89767	0.99531	0.91274
812.215	0.17842	0.15365	0.37719	0.63753	0.89703	0.99531	0.91338
812.396	0.17798	0.1533	0.37632	0.63625	0.89638	0.99628	0.91369
812.578	0.17754	0.15295	0.37547	0.63497	0.89584	0.99725	0.91401
812.759	0.17709	0.1526	0.37449	0.6336	0.89529	0.9979	0.91465
812.94	0.17665	0.15238	0.37351	0.63232	0.89475	0.9979	0.91497
813.122	0.1762	0.15214	0.37253	0.63095	0.89432	0.99774	0.91529
813.303	0.17576	0.15191	0.37166	0.62967	0.89389	0.99758	0.91561
813.484	0.17532	0.15167	0.37079	0.62839	0.89335	0.99725	0.91592
813.666	0.17487	0.15143	0.3699	0.62712	0.89281	0.99725	0.91656
813.847	0.17443	0.15118	0.36902	0.62584	0.89259	0.99644	0.9172
814.028	0.17399	0.15094	0.36812	0.62456	0.89227	0.99596	0.91783
814.21	0.17354	0.15069	0.36722	0.62329	0.89205	0.99515	0.91847
814.391	0.1731	0.15045	0.36633	0.62201	0.89173	0.99564	0.91911
814.572	0.17266	0.1502	0.36554	0.62073	0.89129	0.99628	0.91975
814.753	0.17221	0.14995	0.36485	0.61946	0.89075	0.99693	0.92038
814.934	0.17177	0.14971	0.36405	0.61808	0.89021	0.99709	0.92102
815.116	0.17132	0.14946	0.36324	0.6168	0.88956	0.99644	0.92166
815.297	0.17088	0.14922	0.36243	0.61553	0.88902	0.99628	0.92197
815.478	0.17044	0.14897	0.36162	0.61425	0.88848	0.99644	0.92261
815.659	0.16999	0.14861	0.36081	0.61288	0.88783	0.99709	0.92325
815.84	0.16955	0.14825	0.35999	0.6115	0.88707	0.99806	0.92357
816.021	0.16911	0.14788	0.35916	0.61013	0.88621	0.99822	0.92357
816.202	0.16866	0.14739	0.35823	0.60875	0.88524	0.9979	0.92389
816.383	0.16822	0.14691	0.35719	0.60738	0.88426	0.99709	0.9242
816.564	0.16778	0.14643	0.35615	0.6059	0.88329	0.99677	0.92452
816.745	0.16733	0.14596	0.3551	0.60443	0.88242	0.99612	0.92484
816.926	0.16689	0.14549	0.35406	0.60306	0.88177	0.9958	0.92516
817.107	0.16644	0.14502	0.35302	0.60168	0.88112	0.99596	0.92548
817.288	0.166	0.14456	0.352	0.60031	0.88048	0.99644	0.92611
817.469	0.16556	0.1441	0.35096	0.59893	0.87983	0.99677	0.92675
817.65	0.16556	0.14365	0.34994	0.59756	0.87918	0.99677	0.92739
817.831	0.16511	0.14321	0.34893	0.59618	0.87853	0.99693	0.92803
818.012	0.16467	0.14277	0.3479	0.59481	0.87799	0.99677	0.92834
818.193	0.16423	0.14233	0.3469	0.59343	0.87745	0.99628	0.92866
818.374	0.16378	0.14191	0.3459	0.59206	0.87691	0.99612	0.92898
818.555	0.16334	0.14149	0.34503	0.59068	0.87637	0.99628	0.9293
818.736	0.16334	0.14096	0.34416	0.58931	0.87582	0.99709	0.92962
818.916	0.16334	0.14056	0.3432	0.58803	0.87518	0.99822	0.92994
819.097	0.16334	0.14017	0.34225	0.58675	0.87453	0.99919	0.93057
819.278	0.16334	0.13968	0.34132	0.58538	0.87388	0.99984	0.93089
819.459	0.16334	0.13919	0.34039	0.5841	0.87334	0.99952	0.93089
819.64	0.16334	0.13872	0.33935	0.58273	0.87269	0.99903	0.93089
819.82	0.16334	0.13827	0.33832	0.58145	0.87215	0.99887	0.93089
820.001	0.16334	0.13794	0.3373	0.58017	0.87161	0.99903	0.93121
820.182	0.16334	0.13763	0.33629	0.5789	0.87117	0.99968	0.93153
820.362	0.16334	0.13732	0.3353	0.57762	0.87063	1	0.93185
820.543	0.16334	0.13691	0.33431	0.57634	0.87009	0.99984	0.93217
820.724	0.16334	0.13649	0.33331	0.57507	0.86966	0.99919	0.93248
820.904	0.16334	0.13608	0.33246	0.57369	0.86923	0.99806	0.9328
821.085	0.1629	0.13568	0.33149	0.57232	0.86879	0.99725	0.93312
821.266	0.16245	0.13528	0.33052	0.57094	0.86836	0.99612	0.93344
821.446	0.16201	0.135	0.32968	0.56957	0.86793	0.99547	0.93376
821.627	0.16157	0.13461	0.32882	0.56819	0.86771	0.99515	0.93408
821.807	0.16112	0.13434	0.32787	0.56682	0.86739	0.99515	0.93471
821.988	0.16068	0.13406	0.32705	0.56544	0.86706	0.99499	0.93503
822.168	0.16023	0.13379	0.3261	0.56417	0.86674	0.99483	0.93567
822.349	0.15979	0.1334	0.32517	0.56289	0.86631	0.99434	0.93631
822.529	0.15935	0.13302	0.32413	0.56161	0.86598	0.9937	0.93694
822.71	0.1589	0.13265	0.32311	0.56034	0.86566	0.9937	0.93758
822.89	0.15846	0.13228	0.32208	0.55896	0.86533	0.99434	0.93822
823.071	0.15802	0.13192	0.32109	0.55759	0.8649	0.99499	0.93885
823.251	0.15802	0.13157	0.3201	0.55621	0.86447	0.99531	0.93949
823.431	0.15802	0.13111	0.31912	0.55484	0.86403	0.99499	0.94013
823.612	0.15802	0.13077	0.31816	0.55346	0.86349	0.99499	0.94076
823.792	0.15802	0.13044	0.31721	0.55209	0.86295	0.9945	0.9414
823.973	0.15802	0.13011	0.31629	0.55081	0.8623	0.99418	0.94204
824.153	0.15802	0.1298	0.31548	0.54953	0.86165	0.9937	0.94268
824.333	0.15802	0.12961	0.31469	0.54816	0.8609	0.99386	0.94331
824.514	0.15802	0.1293	0.31391	0.54678	0.86025	0.99402	0.94427
824.694	0.15802	0.12899	0.31315	0.54541	0.8596	0.9937	0.9449
824.874	0.15802	0.12868	0.31227	0.54413	0.85895	0.99386	0.94586
825.054	0.15802	0.12836	0.3114	0.54286	0.85819	0.99418	0.94682
825.235	0.15802	0.12805	0.31055	0.54158	0.85754	0.99499	0.94809
825.415	0.15802	0.12773	0.30971	0.5403	0.8569	0.99467	0.94904
825.595	0.15802	0.12741	0.30887	0.53903	0.85625	0.99418	0.95
825.775	0.15757	0.12709	0.30804	0.53775	0.8556	0.9937	0.95096
825.955	0.15713	0.12677	0.30723	0.53647	0.85495	0.99386	0.95159
826.135	0.15669	0.12645	0.3063	0.53529	0.8543	0.99386	0.95223
826.316	0.15624	0.12613	0.30551	0.53402	0.85365	0.99418	0.95287
826.496	0.1558	0.12582	0.3047	0.53274	0.853	0.9945	0.95318
826.676	0.15535	0.1255	0.30389	0.53146	0.85235	0.99467	0.9535
826.856	0.15447	0.12518	0.30309	0.53019	0.8516	0.9945	0.95382
827.036	0.15447	0.12486	0.3023	0.52891	0.85073	0.99402	0.95414
827.216	0.15447	0.12454	0.3015	0.52763	0.84986	0.99434	0.95446
827.396	0.15447	0.12423	0.30071	0.52626	0.84889	0.99483	0.95478
827.576	0.15447	0.12392	0.30002	0.52488	0.84792	0.99531	0.9551
827.756	0.15447	0.1236	0.29933	0.52361	0.84684	0.99531	0.95573
827.936	0.15447	0.1233	0.29852	0.52223	0.84575	0.99467	0.95637
828.116	0.15447	0.1231	0.29784	0.52096	0.84467	0.9945	0.95669
828.296	0.15447	0.12291	0.29715	0.51968	0.84359	0.99418	0.95701
828.476	0.15447	0.12271	0.29646	0.5185	0.8424	0.9945	0.95764
828.656	0.15447	0.12251	0.29588	0.51732	0.84132	0.99499	0.9586
828.835	0.15447	0.12231	0.29519	0.51614	0.84024	0.99531	0.95955
829.015	0.15447	0.1221	0.29461	0.51487	0.83916	0.9945	0.96051
829.195	0.15447	0.12189	0.29405	0.51359	0.83807	0.99337	0.96146
829.375	0.15447	0.12168	0.29336	0.51231	0.83699	0.99224	0.96274
829.555	0.15447	0.12147	0.29267	0.51114	0.83613	0.99224	0.96369
829.735	0.15402	0.12126	0.29211	0.50996	0.83526	0.9924	0.96465
829.914	0.15402	0.12105	0.29154	0.50878	0.8344	0.9924	0.96561
830.094	0.15358	0.12084	0.29098	0.5076	0.83353	0.99224	0.96656
830.274	0.15358	0.12063	0.2902	0.50642	0.83256	0.99192	0.96752
830.454	0.15358	0.12041	0.2894	0.50524	0.83148	0.99176	0.96815
830.633	0.15358	0.1202	0.28862	0.50397	0.83039	0.99095	0.96879
830.813	0.15358	0.11999	0.28786	0.50269	0.8292	0.98949	0.96943
830.993	0.15358	0.11978	0.28708	0.50151	0.82802	0.98852	0.96975
831.172	0.15358	0.11957	0.28642	0.50033	0.82672	0.98804	0.97006
831.352	0.15358	0.11937	0.28577	0.49916	0.82542	0.9882	0.97006
831.532	0.15358	0.11904	0.28512	0.49798	0.82401	0.98852	0.97006
831.711	0.15358	0.11871	0.28447	0.4968	0.82261	0.98852	0.97006
831.891	0.15358	0.11838	0.28381	0.49562	0.82131	0.9882	0.97038
832.07	0.15358	0.11804	0.28317	0.49444	0.81969	0.9882	0.9707
832.25	0.15358	0.1177	0.28253	0.49316	0.81828	0.98772	0.97102
832.429	0.15314	0.11736	0.28189	0.49189	0.81677	0.98772	0.97134
832.609	0.15269	0.11702	0.28126	0.49061	0.81536	0.98723	0.97134
832.789	0.15225	0.11667	0.28063	0.48943	0.81406	0.98675	0.97134
832.968	0.15181	0.11632	0.28001	0.48825	0.81276	0.98594	0.97134
833.147	0.15136	0.11597	0.27927	0.48708	0.81147	0.98529	0.97166
833.327	0.15092	0.11562	0.27854	0.4859	0.81028	0.98594	0.97197
833.506	0.15003	0.11526	0.27781	0.48472	0.80898	0.98594	0.97229
833.686	0.14914	0.11479	0.27697	0.48354	0.8079	0.9861	0.97261
833.865	0.14826	0.11431	0.27611	0.48246	0.80681	0.98545	0.97293
834.045	0.14737	0.11382	0.27527	0.48138	0.80573	0.98513	0.97293
834.224	0.14648	0.11332	0.27431	0.4803	0.80476	0.98448	0.97293
834.403	0.14559	0.11282	0.27333	0.47922	0.80379	0.984	0.97293
834.583	0.14471	0.11231	0.27246	0.47814	0.80292	0.98351	0.97325
834.762	0.14382	0.1118	0.27157	0.47716	0.80195	0.98287	0.97325
834.941	0.14382	0.11128	0.27069	0.47608	0.80097	0.98271	0.97325
835.121	0.14382	0.11075	0.26979	0.475	0.79989	0.98303	0.97389
835.3	0.14382	0.11022	0.26887	0.47392	0.79892	0.98368	0.97452
835.479	0.14382	0.10969	0.26795	0.47284	0.79794	0.98448	0.97516
835.658	0.14382	0.10927	0.26714	0.47166	0.79686	0.98497	0.97611
835.837	0.14382	0.10885	0.26632	0.47048	0.79589	0.98578	0.97707
836.017	0.14382	0.10855	0.26551	0.4694	0.79492	0.98642	0.97803
836.196	0.14338	0.10824	0.26468	0.46832	0.79383	0.98707	0.97898
836.375	0.14293	0.10793	0.26386	0.46724	0.79286	0.98707	0.97994
836.554	0.14249	0.10761	0.26315	0.46616	0.79189	0.98691	0.98121
836.733	0.14205	0.1073	0.26234	0.46508	0.79102	0.9861	0.98248
836.912	0.1416	0.10698	0.26164	0.4639	0.79027	0.98578	0.98344
837.091	0.14072	0.10665	0.26095	0.46272	0.78962	0.98465	0.98408
837.271	0.13983	0.10633	0.26016	0.46154	0.78897	0.98432	0.98471
837.45	0.13938	0.106	0.25938	0.46046	0.78821	0.98448	0.98503
837.629	0.13894	0.10567	0.25872	0.45928	0.78745	0.9861	0.98535
837.808	0.1385	0.10545	0.25808	0.4582	0.7867	0.98772	0.98535
837.987	0.13805	0.10525	0.25744	0.45703	0.78594	0.98869	0.98535
838.166	0.13761	0.10505	0.25681	0.45585	0.78507	0.98852	0.98503
838.345	0.13717	0.10485	0.2562	0.45467	0.7841	0.98755	0.98471
838.524	0.13672	0.10466	0.25561	0.45349	0.78323	0.98658	0.98408
838.702	0.13628	0.10447	0.25501	0.45231	0.78237	0.98658	0.98376
838.881	0.13628	0.10418	0.25432	0.45113	0.7814	0.98626	0.98344
839.06	0.13584	0.10388	0.25364	0.45005	0.78031	0.98642	0.98312
839.239	0.13584	0.10358	0.25307	0.44897	0.77912	0.98578	0.9828
839.418	0.13584	0.10328	0.25251	0.44779	0.77804	0.98578	0.98248
839.597	0.13584	0.10299	0.25196	0.44671	0.77696	0.98561	0.98248
839.776	0.13584	0.10269	0.25128	0.44554	0.77577	0.98561	0.98248
839.955	0.13584	0.1024	0.25061	0.44446	0.77458	0.98513	0.9828
840.133	0.13584	0.10212	0.24994	0.44328	0.7735	0.98432	0.98312
840.312	0.13584	0.10183	0.24927	0.4421	0.77253	0.98335	0.98344
840.491	0.13584	0.10155	0.24861	0.44092	0.77144	0.98319	0.98376
840.67	0.13584	0.10127	0.24794	0.43974	0.77036	0.98384	0.98376
840.848	0.13584	0.10099	0.24728	0.43856	0.76928	0.98303	0.98408
841.027	0.13584	0.10072	0.24662	0.43748	0.7682	0.9819	0.98408
841.206	0.13584	0.10045	0.24597	0.4363	0.76723	0.98093	0.98408
841.384	0.13584	0.10019	0.24531	0.43513	0.76625	0.98093	0.98408
841.563	0.13584	0.09993	0.24455	0.43395	0.76528	0.98093	0.98376
841.742	0.13584	0.09956	0.24378	0.43277	0.76441	0.9806	0.98376
841.92	0.13539	0.09919	0.24302	0.43159	0.76355	0.9806	0.98376
842.099	0.13495	0.09881	0.24225	0.43041	0.76279	0.98044	0.98376
842.278	0.1345	0.09844	0.24149	0.42923	0.76193	0.98077	0.98344
842.456	0.13406	0.09806	0.24073	0.42815	0.76117	0.98109	0.98312
842.635	0.13406	0.09769	0.23996	0.42707	0.76041	0.98206	0.98312
842.813	0.13406	0.09731	0.23921	0.42599	0.75965	0.98335	0.98312
842.992	0.13406	0.09694	0.23845	0.42491	0.7589	0.98416	0.98312
843.17	0.13406	0.09657	0.2377	0.42383	0.75814	0.98432	0.98312
843.349	0.13406	0.0962	0.23697	0.42275	0.75738	0.98319	0.98312
843.527	0.13406	0.09583	0.23622	0.42167	0.75663	0.98222	0.98312
843.706	0.13406	0.09534	0.23549	0.42059	0.75598	0.98271	0.9828
843.884	0.13362	0.09485	0.23475	0.41951	0.75522	0.98384	0.9828
844.062	0.13273	0.09436	0.23403	0.41843	0.75435	0.98497	0.9828
844.241	0.13184	0.09386	0.23332	0.41735	0.75338	0.98448	0.98248
844.419	0.13096	0.09348	0.2326	0.41627	0.75241	0.98368	0.98217
844.598	0.13051	0.0931	0.2319	0.41519	0.75143	0.98287	0.98217
844.776	0.13007	0.09272	0.23121	0.41411	0.75046	0.98271	0.98185
844.954	0.12962	0.09247	0.23052	0.41303	0.74949	0.98271	0.98153
845.133	0.12918	0.09221	0.22985	0.41195	0.74862	0.98319	0.98089
845.311	0.12874	0.09194	0.22918	0.41087	0.74765	0.98287	0.98057
845.489	0.12829	0.09168	0.22852	0.40989	0.74667	0.98254	0.98057
845.667	0.12785	0.09154	0.22788	0.4089	0.7457	0.98157	0.98025
845.846	0.12741	0.0914	0.22724	0.40782	0.74484	0.98093	0.97994
846.024	0.12696	0.09126	0.22662	0.40684	0.74408	0.98044	0.97994
846.202	0.12696	0.09114	0.22601	0.40586	0.74343	0.97947	0.98025
846.38	0.12696	0.09101	0.2254	0.40488	0.74278	0.9785	0.98057
846.558	0.12652	0.09077	0.22471	0.4038	0.74224	0.97753	0.98121
846.737	0.12608	0.09054	0.22401	0.40272	0.7417	0.97656	0.98185
846.915	0.12563	0.0903	0.22345	0.40164	0.74116	0.97592	0.98248
847.093	0.12519	0.09018	0.22287	0.40066	0.74062	0.97479	0.98312
847.271	0.12474	0.09006	0.2223	0.39967	0.74018	0.97446	0.98376
847.449	0.12386	0.08993	0.22175	0.39869	0.73975	0.9743	0.98439
847.627	0.12341	0.08968	0.22118	0.39771	0.73921	0.97462	0.98471
847.805	0.12297	0.08941	0.22063	0.39663	0.73856	0.97398	0.98503
847.983	0.12253	0.08914	0.21998	0.39555	0.7378	0.97317	0.98535
848.161	0.12164	0.08886	0.21931	0.39447	0.73705	0.97188	0.98567
848.339	0.12075	0.08857	0.21876	0.39339	0.73629	0.97171	0.98599
848.517	0.11987	0.08828	0.21821	0.39231	0.73542	0.97155	0.98631
848.695	0.11898	0.08797	0.21766	0.39133	0.73456	0.97091	0.98662
848.873	0.11809	0.08766	0.21709	0.39025	0.73369	0.97058	0.98694
849.051	0.1172	0.08722	0.21653	0.38917	0.73283	0.97042	0.98694
849.229	0.11632	0.08677	0.21596	0.38809	0.73196	0.97107	0.98694
849.407	0.11543	0.0863	0.21539	0.38701	0.73099	0.97042	0.98694
849.585	0.11454	0.08582	0.21481	0.38592	0.73012	0.96897	0.98758
849.762	0.11365	0.08533	0.21422	0.38484	0.72948	0.96816	0.98854
849.94	0.11277	0.08483	0.21361	0.38376	0.72872	0.96735	0.98885
850.118	0.11188	0.08432	0.21298	0.38268	0.72807	0.96735	0.98949
850.296	0.11099	0.08379	0.21235	0.3816	0.72731	0.96735	0.98981
850.474	0.11011	0.08326	0.21173	0.38052	0.72666	0.96832	0.99045
850.651	0.10922	0.08271	0.21107	0.37944	0.72601	0.96816	0.9914
850.829	0.10833	0.08215	0.2104	0.37836	0.72537	0.96848	0.99204
851.007	0.10789	0.08147	0.2097	0.37728	0.72472	0.96864	0.99268
851.185	0.10744	0.08078	0.20899	0.3762	0.72396	0.96864	0.99331
851.362	0.10656	0.08009	0.20826	0.37512	0.7232	0.96767	0.99395
851.54	0.10611	0.07939	0.20751	0.37394	0.72244	0.96687	0.99459
851.718	0.10567	0.07869	0.20675	0.37277	0.72147	0.9667	0.9949
851.895	0.10523	0.07798	0.20597	0.37159	0.72061	0.96703	0.99522
852.073	0.10478	0.07728	0.20516	0.37041	0.71985	0.9667	0.99554
852.251	0.10434	0.07669	0.20447	0.36923	0.71898	0.96719	0.99586
852.428	0.10389	0.0761	0.20375	0.36805	0.71823	0.96816	0.99586
852.606	0.10345	0.07551	0.20303	0.36687	0.71736	0.96945	0.99618
852.783	0.10301	0.07493	0.20232	0.36569	0.71671	0.97042	0.9965
852.961	0.10301	0.07435	0.20157	0.36461	0.71617	0.97042	0.99682
853.138	0.10301	0.07378	0.20083	0.36344	0.71563	0.96994	0.99713
853.316	0.10301	0.07321	0.20009	0.36226	0.71498	0.96864	0.99745
853.493	0.10301	0.07264	0.19932	0.36108	0.71433	0.96751	0.99777
853.671	0.10256	0.07219	0.19857	0.36	0.71379	0.96719	0.99777
853.848	0.10212	0.07175	0.19779	0.35892	0.71314	0.96622	0.99777
854.026	0.10168	0.0713	0.19703	0.35784	0.71239	0.96525	0.99745
854.203	0.10123	0.07085	0.19625	0.35676	0.71152	0.96428	0.99745
854.381	0.10079	0.0704	0.19547	0.35568	0.71065	0.96396	0.99682
854.558	0.10035	0.06994	0.19469	0.3546	0.70979	0.96315	0.99586
854.735	0.0999	0.06962	0.1939	0.35342	0.70871	0.96202	0.9949
854.913	0.09946	0.06917	0.19312	0.35234	0.70741	0.96072	0.99395
855.09	0.09902	0.06873	0.19232	0.35126	0.70611	0.96008	0.99299
855.267	0.09857	0.06852	0.19165	0.35018	0.70481	0.95975	0.99204
855.445	0.09813	0.06832	0.19096	0.3491	0.70362	0.95862	0.99076
855.622	0.09768	0.06812	0.19028	0.34802	0.70243	0.95636	0.98949
855.799	0.09724	0.06792	0.18959	0.34694	0.70114	0.95426	0.98822
855.976	0.0968	0.0676	0.18889	0.34596	0.69995	0.95329	0.98726
856.154	0.09635	0.06728	0.18818	0.34497	0.69897	0.95394	0.98631
856.331	0.09591	0.06695	0.18748	0.34399	0.698	0.95426	0.98567
856.508	0.09591	0.06663	0.18678	0.34301	0.69703	0.95426	0.98503
856.685	0.09547	0.0663	0.18608	0.34203	0.69605	0.95361	0.98503
856.862	0.09502	0.06597	0.18525	0.34105	0.69508	0.95329	0.98503
857.039	0.09458	0.06564	0.18441	0.34006	0.69421	0.95232	0.98503
857.217	0.09458	0.06531	0.18357	0.33908	0.69335	0.95183	0.98503
857.394	0.09458	0.06486	0.18285	0.3382	0.69237	0.95119	0.98567
857.571	0.09458	0.06453	0.1821	0.33722	0.6914	0.95103	0.98631
857.748	0.09458	0.06407	0.18135	0.33633	0.69043	0.95054	0.98694
857.925	0.09502	0.06361	0.18059	0.33535	0.68945	0.95006	0.9879
858.102	0.09547	0.06314	0.17983	0.33437	0.68848	0.94989	0.98885
858.279	0.09591	0.06267	0.17906	0.33339	0.68729	0.94957	0.98981
858.456	0.09635	0.06222	0.17839	0.3324	0.6861	0.94893	0.99076
858.633	0.0968	0.06177	0.17773	0.33142	0.68502	0.94747	0.99108
858.81	0.0968	0.06132	0.17706	0.33044	0.68383	0.94812	0.9914
858.987	0.09724	0.06089	0.1764	0.32946	0.68264	0.94844	0.99204
859.164	0.09724	0.06046	0.17575	0.32857	0.68156	0.94941	0.99204
859.341	0.09768	0.06005	0.17497	0.32769	0.68048	0.94893	0.99236
859.517	0.09813	0.05964	0.17422	0.32681	0.6795	0.94925	0.99236
859.694	0.09813	0.05924	0.17346	0.32592	0.67842	0.94941	0.99204
859.871	0.09813	0.05885	0.17272	0.32494	0.67745	0.94957	0.99204
860.048	0.09813	0.05847	0.17187	0.32396	0.67626	0.94973	0.99204
860.225	0.09813	0.05798	0.17103	0.32298	0.67518	0.94909	0.99204
860.402	0.09857	0.0575	0.17019	0.32199	0.67409	0.94876	0.99172
860.578	0.09813	0.05702	0.16936	0.32101	0.6729	0.94747	0.99172
860.755	0.09768	0.05654	0.16854	0.32003	0.67182	0.94602	0.99172
860.932	0.09724	0.05607	0.16771	0.31905	0.67085	0.94424	0.99172
861.109	0.0968	0.05561	0.1669	0.31807	0.66988	0.94391	0.99172
861.285	0.09635	0.05515	0.166	0.31699	0.66879	0.94424	0.99172
861.462	0.09635	0.0547	0.1651	0.3159	0.6676	0.94488	0.99204
861.639	0.09591	0.05425	0.16433	0.31482	0.66641	0.94343	0.99236
861.815	0.09591	0.05382	0.16357	0.31374	0.66533	0.94133	0.99268
861.992	0.09591	0.05338	0.16282	0.31266	0.66436	0.93874	0.99299
862.169	0.09591	0.05296	0.16197	0.31158	0.66339	0.93842	0.99363
862.345	0.09591	0.05254	0.16111	0.3106	0.6623	0.93858	0.99427
862.522	0.09591	0.05213	0.16027	0.30962	0.66122	0.93842	0.99459
862.698	0.09591	0.05173	0.15945	0.30864	0.66014	0.93696	0.99459
862.875	0.09591	0.05145	0.15862	0.30766	0.65917	0.93616	0.99459
863.052	0.09591	0.05117	0.1578	0.30658	0.65819	0.93519	0.99522
863.228	0.09591	0.0509	0.15688	0.3055	0.65733	0.93519	0.99586
863.405	0.09591	0.05062	0.15595	0.30441	0.65657	0.93551	0.9965
863.581	0.09591	0.05036	0.15514	0.30333	0.65581	0.93632	0.99713
863.757	0.09591	0.05009	0.15422	0.30225	0.65495	0.93648	0.99777
863.934	0.09591	0.04971	0.1533	0.30117	0.65398	0.93632	0.99809
864.11	0.09591	0.04933	0.1524	0.3	0.65311	0.9368	0.99809
864.287	0.09591	0.04894	0.15161	0.29882	0.65224	0.9381	0.99809
[truncated: 1,649 more rows]

## Sheet: Fig 2g
	NS	1.9	2.1	2.3	2.7	3	3.3
480.016	0.86834	0.79695	0.92361	0.85737	0.80678	0.99988	0.92529
480.222	0.86874	0.79739	0.92374	0.85814	0.80727	0.99984	0.92529
480.429	0.86874	0.79785	0.92386	0.85903	0.80788	0.9998	0.92529
480.635	0.86874	0.7983	0.92399	0.85976	0.80827	0.99939	0.93226
480.842	0.86874	0.79877	0.92412	0.86049	0.80866	0.99919	0.93614
481.048	0.86874	0.79924	0.92424	0.86123	0.80905	0.99899	0.93639
481.255	0.86874	0.79972	0.92439	0.86181	0.80944	0.99878	0.93468
481.461	0.86874	0.80021	0.92453	0.8624	0.80983	0.99858	0.93505
481.667	0.86834	0.8007	0.92468	0.86298	0.81022	0.99838	0.93391
481.874	0.86834	0.8012	0.92482	0.86357	0.8106	0.99838	0.933
482.08	0.86794	0.80171	0.92497	0.86416	0.81086	0.99818	0.93226
482.287	0.86794	0.80223	0.92513	0.86474	0.81125	0.99797	0.93378
482.493	0.86794	0.80275	0.92529	0.86533	0.81164	0.99757	0.93603
482.699	0.86794	0.80328	0.92545	0.86591	0.81203	0.99736	0.93795
482.906	0.86794	0.80381	0.92562	0.8665	0.81242	0.99716	0.9396
483.112	0.86794	0.80436	0.9258	0.86723	0.81281	0.99696	0.94025
483.318	0.86794	0.80491	0.92596	0.86797	0.8132	0.99676	0.94083
483.524	0.86794	0.80546	0.92614	0.8687	0.81359	0.99655	0.94133
483.731	0.86794	0.80603	0.92632	0.86943	0.81397	0.99635	0.94179
483.937	0.86794	0.8066	0.9265	0.87016	0.81436	0.99615	0.94219
484.143	0.86794	0.80718	0.9267	0.8709	0.81475	0.99595	0.94256
484.349	0.86794	0.80776	0.92688	0.87163	0.81514	0.99574	0.94289
484.556	0.86754	0.80835	0.92708	0.87236	0.81553	0.99574	0.94319
484.762	0.86714	0.80895	0.92728	0.87309	0.81605	0.99574	0.94347
484.968	0.86674	0.80956	0.9275	0.87383	0.81644	0.99574	0.94373
485.174	0.86674	0.81017	0.92769	0.87456	0.81683	0.99574	0.94396
485.38	0.86674	0.81079	0.92791	0.87529	0.81722	0.99574	0.9451
485.587	0.86674	0.81142	0.92813	0.87617	0.8176	0.99574	0.9466
485.793	0.86674	0.81206	0.92834	0.87705	0.81799	0.99574	0.94756
485.999	0.86674	0.8127	0.92856	0.87793	0.81864	0.99574	0.94847
486.205	0.86674	0.81335	0.92878	0.87881	0.81929	0.99574	0.94931
486.411	0.86674	0.814	0.92901	0.87969	0.81994	0.99574	0.94932
486.617	0.86674	0.81466	0.92925	0.88057	0.82059	0.99574	0.94933
486.823	0.86674	0.81533	0.92948	0.88145	0.82123	0.99574	0.94934
487.029	0.86674	0.81601	0.92972	0.88233	0.82188	0.99574	0.95006
487.235	0.86674	0.81669	0.92997	0.88321	0.82253	0.99574	0.95108
487.441	0.86674	0.81738	0.93021	0.88409	0.82318	0.99574	0.95205
487.647	0.86674	0.81808	0.93046	0.88496	0.82383	0.99574	0.95264
487.853	0.86674	0.81879	0.93071	0.88584	0.82447	0.99574	0.9532
488.059	0.86674	0.8195	0.93098	0.88672	0.82512	0.99554	0.95342
488.265	0.86674	0.82022	0.93124	0.8876	0.82577	0.99554	0.95333
488.471	0.86674	0.82094	0.93151	0.88848	0.82655	0.99554	0.95353
488.677	0.86674	0.82168	0.93178	0.88936	0.82733	0.99534	0.95402
488.883	0.86674	0.82242	0.93205	0.89024	0.8281	0.99513	0.95476
489.089	0.86674	0.82316	0.93232	0.89127	0.82888	0.99493	0.9552
489.295	0.86674	0.82392	0.93261	0.89215	0.82966	0.99473	0.95615
489.501	0.86634	0.82468	0.9329	0.89302	0.83044	0.99453	0.95706
489.707	0.86634	0.82545	0.93317	0.89405	0.83122	0.99432	0.95742
489.913	0.86594	0.82622	0.93348	0.89493	0.83199	0.99412	0.95827
490.119	0.86594	0.82701	0.93376	0.89596	0.83277	0.99412	0.95908
490.325	0.86554	0.8278	0.93405	0.89683	0.83355	0.99412	0.95986
490.531	0.86514	0.82859	0.93436	0.89771	0.83433	0.99412	0.96059
490.736	0.86474	0.8294	0.93467	0.89859	0.83511	0.99392	0.96131
490.942	0.86474	0.8303	0.93517	0.89947	0.83588	0.99392	0.96204
491.148	0.86474	0.83121	0.93557	0.90035	0.83666	0.99392	0.96276
491.354	0.86474	0.83214	0.93597	0.90123	0.83757	0.99412	0.96349
491.56	0.86474	0.83309	0.93638	0.90211	0.83848	0.99412	0.96397
491.765	0.86474	0.83405	0.93682	0.90299	0.83938	0.99412	0.96446
491.971	0.86474	0.83502	0.93725	0.90387	0.84029	0.99432	0.96494
492.177	0.86474	0.83601	0.9377	0.90475	0.8412	0.99453	0.96542
492.383	0.86474	0.83701	0.9383	0.90563	0.84211	0.99473	0.96591
492.588	0.86474	0.83802	0.93877	0.90665	0.84301	0.99473	0.96663
492.794	0.86474	0.83904	0.93926	0.90768	0.84392	0.99493	0.96736
493	0.86474	0.84008	0.93962	0.9087	0.84483	0.99513	0.96808
493.206	0.86474	0.84112	0.94002	0.90973	0.84586	0.99534	0.96881
493.411	0.86474	0.84217	0.94041	0.91076	0.8469	0.99554	0.96929
493.617	0.86474	0.84323	0.94083	0.91178	0.84794	0.99574	0.97002
493.823	0.86474	0.84417	0.94126	0.91281	0.84898	0.99595	0.97074
494.028	0.86474	0.84511	0.94171	0.91383	0.85001	0.99615	0.97147
494.234	0.86474	0.84608	0.94217	0.91486	0.85105	0.99635	0.97219
494.439	0.86474	0.84705	0.94265	0.91589	0.85196	0.99655	0.97292
494.645	0.86474	0.84804	0.94314	0.91676	0.85286	0.99676	0.97364
494.851	0.86514	0.84904	0.94365	0.91779	0.85377	0.99676	0.97413
495.056	0.86554	0.85006	0.94417	0.91882	0.85468	0.99676	0.97461
495.262	0.86594	0.85108	0.94471	0.91984	0.85572	0.99676	0.9751
495.467	0.86634	0.85211	0.94527	0.92087	0.85675	0.99676	0.97534
495.673	0.86674	0.85316	0.94583	0.92189	0.85779	0.99676	0.97582
495.878	0.86714	0.85407	0.94641	0.92292	0.85883	0.99676	0.97606
496.084	0.86754	0.85501	0.94701	0.92394	0.85987	0.99676	0.9763
496.289	0.86794	0.85595	0.94748	0.92497	0.8609	0.99676	0.97679
496.495	0.86834	0.85691	0.94795	0.926	0.86194	0.99676	0.97727
496.7	0.86874	0.85789	0.94844	0.92702	0.86298	0.99676	0.97776
496.906	0.86914	0.85888	0.94892	0.92805	0.86401	0.99676	0.97824
497.111	0.86954	0.85987	0.94941	0.92907	0.86518	0.99676	0.97896
497.317	0.86954	0.86074	0.9499	0.9301	0.86635	0.99676	0.97969
497.522	0.86954	0.86161	0.95037	0.93113	0.86751	0.99676	0.98041
497.728	0.86954	0.86248	0.95084	0.93215	0.86868	0.99676	0.9809
497.933	0.86994	0.8635	0.95129	0.93318	0.86972	0.99676	0.98138
498.138	0.87034	0.86453	0.95174	0.9342	0.87075	0.99676	0.98211
498.344	0.87074	0.86556	0.95218	0.93508	0.87179	0.99676	0.98283
498.549	0.87114	0.86661	0.95274	0.93596	0.87283	0.99676	0.98356
498.755	0.87154	0.86765	0.95315	0.93684	0.87387	0.99676	0.98404
498.96	0.87194	0.86871	0.95369	0.93772	0.87503	0.99696	0.98453
499.165	0.87194	0.86991	0.95422	0.9386	0.8762	0.99696	0.98501
499.371	0.87194	0.87112	0.95489	0.93962	0.87737	0.99696	0.98549
499.576	0.87194	0.87235	0.95541	0.94065	0.87853	0.99696	0.98598
499.781	0.87194	0.87372	0.95593	0.94168	0.8797	0.99716	0.98646
499.986	0.87234	0.87496	0.95658	0.9427	0.88087	0.99736	0.98694
500.192	0.87234	0.8762	0.95723	0.94373	0.88203	0.99777	0.98743
500.397	0.87274	0.87731	0.95788	0.94475	0.8832	0.99818	0.98791
500.602	0.87314	0.87842	0.95855	0.94578	0.88437	0.99838	0.98839
500.807	0.87354	0.87968	0.9592	0.94666	0.8854	0.99858	0.98888
501.013	0.87394	0.88094	0.95985	0.94754	0.88644	0.99878	0.98912
501.218	0.87434	0.8822	0.96038	0.94842	0.88761	0.99878	0.98936
501.423	0.87474	0.88348	0.96088	0.9493	0.88877	0.99899	0.9896
501.628	0.87514	0.88461	0.96137	0.95018	0.88994	0.99919	0.99009
501.833	0.87554	0.88588	0.96173	0.95106	0.89111	0.99939	0.99033
502.038	0.87594	0.88715	0.96222	0.95193	0.89227	0.99939	0.99057
502.244	0.87634	0.88843	0.96271	0.95281	0.89344	0.99939	0.99081
502.449	0.87674	0.88971	0.96318	0.95369	0.89461	0.99939	0.99105
502.654	0.87714	0.89099	0.96365	0.95457	0.89577	0.99939	0.9913
502.859	0.87754	0.89227	0.9641	0.95545	0.89694	0.99959	0.99154
503.064	0.87794	0.89341	0.96441	0.95633	0.89811	0.9998	0.99202
503.269	0.87834	0.89456	0.96486	0.95721	0.89914	1	0.9925
503.474	0.87874	0.89572	0.96515	0.95809	0.90018	1	0.99299
503.679	0.87914	0.89687	0.96545	0.95897	0.90135	1	0.99347
503.884	0.87954	0.89804	0.96574	0.9597	0.90251	1	0.99396
504.089	0.88033	0.8992	0.96616	0.96043	0.90368	1	0.99444
504.294	0.88113	0.90023	0.96645	0.96117	0.90485	1	0.99468
504.499	0.88193	0.90125	0.96674	0.9619	0.90602	1	0.99492
504.704	0.88273	0.90241	0.96701	0.96263	0.90718	1	0.99516
504.909	0.88353	0.90342	0.9673	0.96351	0.90835	1	0.99516
505.114	0.88433	0.90443	0.9677	0.96439	0.90952	1	0.99541
505.319	0.88473	0.90543	0.96809	0.96527	0.91068	1	0.99541
505.524	0.88513	0.90642	0.96851	0.96615	0.91185	1	0.99565
505.729	0.88553	0.9074	0.96891	0.96703	0.91302	1	0.99589
505.934	0.88593	0.90837	0.9693	0.96791	0.91418	1	0.99613
506.139	0.88633	0.90933	0.96972	0.96879	0.91535	1	0.99637
506.344	0.88673	0.91042	0.97012	0.96952	0.91652	1	0.99661
506.549	0.88713	0.91151	0.97051	0.97025	0.91781	1	0.9971
506.753	0.88753	0.91272	0.97104	0.97098	0.91898	1	0.99758
506.958	0.88793	0.91379	0.97156	0.97172	0.92015	1	0.99807
507.163	0.88833	0.91484	0.97209	0.97245	0.92131	1	0.99855
507.368	0.88873	0.91589	0.97259	0.97318	0.92248	1	0.99879
507.573	0.88913	0.91693	0.97308	0.97392	0.92365	1	0.99903
507.778	0.88993	0.91811	0.97357	0.97465	0.92481	1	0.99927
507.982	0.89073	0.91928	0.97404	0.97538	0.92598	1	0.99927
508.187	0.89153	0.92045	0.97451	0.97611	0.92715	0.9998	0.99952
508.392	0.89193	0.92161	0.9751	0.97685	0.92831	0.99959	0.99976
508.597	0.89233	0.92277	0.97543	0.97758	0.92948	0.99939	1
508.801	0.89273	0.92392	0.97574	0.97831	0.93065	0.99919	0.99976
509.006	0.89313	0.92506	0.97621	0.97904	0.93181	0.99899	0.99952
509.211	0.89353	0.9262	0.97666	0.97978	0.93285	0.99878	0.99927
509.415	0.89393	0.92733	0.97696	0.98051	0.93389	0.99838	0.99903
509.62	0.89473	0.92845	0.97729	0.98124	0.93492	0.99797	0.99903
509.825	0.89553	0.92957	0.9776	0.98183	0.93596	0.99777	0.99903
510.029	0.89633	0.93067	0.9779	0.98242	0.937	0.99757	0.99879
510.234	0.89712	0.93176	0.97819	0.983	0.93816	0.99736	0.99855
510.439	0.89752	0.93284	0.9785	0.98359	0.93933	0.99716	0.99831
510.643	0.89832	0.93391	0.97879	0.98417	0.9405	0.99696	0.99807
510.848	0.89872	0.93497	0.97906	0.98476	0.94166	0.99676	0.99782
511.052	0.89912	0.93602	0.97935	0.98535	0.94283	0.99655	0.99782
511.257	0.89952	0.93705	0.9796	0.98593	0.944	0.99635	0.99782
511.462	0.89992	0.93807	0.97987	0.98652	0.94516	0.99615	0.99782
511.666	0.90032	0.93907	0.98013	0.9871	0.94633	0.99595	0.99782
511.871	0.90072	0.94006	0.98051	0.98769	0.9475	0.99574	0.99782
512.075	0.90112	0.94104	0.9809	0.98828	0.94854	0.99513	0.99758
512.28	0.90152	0.94187	0.98128	0.98886	0.94957	0.99473	0.99734
512.484	0.90192	0.94284	0.98179	0.98945	0.95061	0.99432	0.9971
512.689	0.90232	0.94394	0.98229	0.99004	0.95165	0.99372	0.99686
512.893	0.90272	0.94502	0.9828	0.99062	0.95268	0.99311	0.99661
513.098	0.90312	0.9461	0.98316	0.99121	0.95372	0.9925	0.99613
513.302	0.90352	0.94716	0.9835	0.99165	0.95476	0.99209	0.99565
513.507	0.90392	0.94808	0.98387	0.99209	0.95579	0.99169	0.99516
513.711	0.90432	0.94898	0.98421	0.99253	0.95683	0.99128	0.99468
513.915	0.90472	0.95002	0.98455	0.99297	0.95774	0.99088	0.99396
514.12	0.90512	0.95104	0.98491	0.99341	0.95865	0.99047	0.99347
514.324	0.90552	0.95205	0.98524	0.99385	0.95955	0.99007	0.99299
514.529	0.90552	0.95304	0.98558	0.99428	0.96046	0.98966	0.9925
514.733	0.90552	0.95416	0.98593	0.99472	0.96137	0.98925	0.99202
514.937	0.90552	0.95498	0.98625	0.99516	0.96241	0.98885	0.9913
515.142	0.90552	0.9558	0.98658	0.9956	0.96344	0.98844	0.99057
515.346	0.90552	0.9566	0.9869	0.99604	0.96448	0.98804	0.98984
515.55	0.90552	0.95739	0.98723	0.99634	0.96552	0.98763	0.98912
515.755	0.90552	0.95817	0.98755	0.99663	0.96655	0.98723	0.98864
515.959	0.90552	0.95922	0.98786	0.99692	0.96746	0.98682	0.98815
516.163	0.90552	0.96026	0.98817	0.99722	0.96837	0.98642	0.98767
516.367	0.90552	0.96113	0.98845	0.99751	0.96928	0.98601	0.98718
516.572	0.90592	0.96199	0.98876	0.99766	0.97018	0.98561	0.9867
516.776	0.90592	0.96296	0.98905	0.9978	0.97109	0.9852	0.98622
516.98	0.90632	0.96392	0.98934	0.99795	0.972	0.98479	0.98573
517.184	0.90632	0.96487	0.98961	0.99809	0.97291	0.98439	0.98525
517.388	0.90632	0.9658	0.98988	0.99824	0.97381	0.98398	0.98477
517.593	0.90632	0.96671	0.99015	0.99839	0.97472	0.98358	0.98428
517.797	0.90632	0.9676	0.99042	0.99853	0.9755	0.98317	0.98356
518.001	0.90632	0.96847	0.99068	0.99868	0.97628	0.98277	0.98283
518.205	0.90632	0.96933	0.99106	0.99883	0.97705	0.98236	0.98187
518.409	0.90672	0.97016	0.99131	0.99897	0.97783	0.98196	0.98114
518.613	0.90712	0.97098	0.99169	0.99912	0.97861	0.98155	0.98041
518.817	0.90752	0.97192	0.99207	0.99927	0.97939	0.98115	0.97945
519.021	0.90792	0.97285	0.99245	0.99941	0.98017	0.98074	0.97848
519.226	0.90832	0.97376	0.99281	0.99956	0.98094	0.98033	0.97751
519.43	0.90872	0.97452	0.99319	0.99971	0.98172	0.97993	0.97679
519.634	0.90912	0.97525	0.99353	0.99985	0.98237	0.97932	0.97582
519.838	0.90952	0.97596	0.99388	1	0.98302	0.97871	0.97485
520.042	0.90992	0.97665	0.9942	0.99985	0.98367	0.9781	0.97389
520.246	0.91032	0.97731	0.99451	0.99971	0.98431	0.9775	0.97292
520.45	0.91072	0.97795	0.99481	0.99956	0.98496	0.97689	0.97195
520.654	0.91112	0.97871	0.99509	0.99941	0.98561	0.97628	0.97098
520.858	0.91152	0.97931	0.99536	0.99927	0.98626	0.97547	0.97002
521.062	0.91192	0.97988	0.99561	0.99912	0.98691	0.97466	0.96905
521.266	0.91232	0.98043	0.99584	0.99897	0.98756	0.97385	0.96808
521.47	0.91272	0.98095	0.99606	0.99883	0.9882	0.97304	0.96712
521.673	0.91312	0.98159	0.99626	0.99868	0.98885	0.97222	0.96615
521.877	0.91351	0.98221	0.99644	0.99853	0.98937	0.97162	0.96518
522.081	0.91391	0.98281	0.99662	0.99839	0.98989	0.97101	0.96397
522.285	0.91431	0.98338	0.99677	0.99824	0.99041	0.9702	0.96276
522.489	0.91471	0.98394	0.99691	0.99809	0.99093	0.96939	0.9618
522.693	0.91511	0.98447	0.99704	0.99795	0.99144	0.96878	0.96083
522.897	0.91551	0.98498	0.99713	0.9978	0.99196	0.96817	0.95986
523.101	0.91591	0.98547	0.99722	0.99766	0.99248	0.96756	0.9589
523.304	0.91631	0.98607	0.99729	0.99751	0.99287	0.96675	0.95793
523.508	0.91671	0.98651	0.99749	0.99736	0.99326	0.96614	0.95696
523.712	0.91711	0.98706	0.99752	0.99722	0.99365	0.96553	0.95599
523.916	0.91751	0.98758	0.99769	0.99692	0.99404	0.96493	0.95503
524.119	0.91791	0.98806	0.99785	0.99663	0.99443	0.96432	0.95406
524.323	0.91831	0.98852	0.99799	0.99634	0.99468	0.96371	0.95309
524.527	0.91871	0.9888	0.99812	0.99604	0.99494	0.9631	0.95188
524.731	0.91911	0.98906	0.99825	0.99575	0.9952	0.96229	0.95092
524.934	0.91951	0.98944	0.99836	0.99546	0.99546	0.96148	0.94995
525.138	0.91991	0.98993	0.99859	0.99516	0.99572	0.96087	0.94898
525.342	0.92031	0.9904	0.99881	0.99487	0.99598	0.96006	0.94777
525.545	0.92071	0.99084	0.99899	0.99443	0.99624	0.95945	0.94656
525.749	0.92111	0.99126	0.99917	0.99399	0.9965	0.95864	0.94535
525.953	0.92151	0.99164	0.99933	0.99355	0.99676	0.95783	0.94415
526.156	0.92191	0.99215	0.99948	0.99311	0.99702	0.95702	0.94294
526.36	0.92231	0.99263	0.9996	0.99267	0.99728	0.95621	0.94173
526.564	0.92271	0.99309	0.99971	0.99223	0.99754	0.9554	0.94052
526.767	0.92311	0.99353	0.9998	0.99179	0.9978	0.95459	0.93931
526.971	0.92311	0.99395	0.99987	0.99135	0.99806	0.95378	0.93786
527.174	0.92351	0.99435	0.99993	0.99077	0.99819	0.95296	0.93641
527.378	0.92351	0.99472	0.99996	0.99018	0.99831	0.95215	0.93496
527.581	0.92391	0.99507	0.99998	0.9896	0.99844	0.95134	0.93351
527.785	0.92431	0.9954	1	0.98901	0.99857	0.95053	0.93206
527.989	0.92471	0.99571	0.99998	0.98842	0.9987	0.94952	0.93061
528.192	0.92511	0.99599	0.99995	0.98784	0.99883	0.9485	0.92915
528.396	0.92551	0.99625	0.99989	0.98725	0.99896	0.94749	0.9277
528.599	0.92591	0.99649	0.99982	0.98666	0.99909	0.94648	0.92625
528.802	0.92591	0.9967	0.99975	0.98608	0.99922	0.94567	0.9248
529.006	0.92591	0.99689	0.99977	0.98549	0.99935	0.94486	0.92335
529.209	0.92591	0.99706	0.99964	0.98491	0.99948	0.94404	0.9219
529.413	0.92591	0.9972	0.99949	0.98432	0.99961	0.94323	0.92069
529.616	0.92591	0.99732	0.99933	0.98373	0.99974	0.94242	0.91924
529.82	0.92591	0.99756	0.99915	0.98315	0.99987	0.94161	0.91779
530.023	0.92591	0.99778	0.99895	0.98242	1	0.941	0.91634
530.226	0.92591	0.99798	0.99901	0.98168	1	0.94039	0.91489
530.43	0.92591	0.99816	0.99892	0.98095	1	0.93958	0.91344
530.633	0.92591	0.99833	0.99893	0.98022	1	0.93877	0.91199
530.836	0.92591	0.99848	0.99895	0.97948	0.99987	0.93796	0.91054
531.04	0.92591	0.99875	0.99893	0.97875	0.99974	0.93715	0.90909
531.243	0.92591	0.99899	0.99879	0.97802	0.99961	0.93634	0.90764
531.446	0.92591	0.9992	0.99875	0.97729	0.99948	0.93553	0.90618
531.65	0.92591	0.99939	0.9987	0.97655	0.99935	0.93472	0.90449
531.853	0.92591	0.99956	0.99863	0.97582	0.99922	0.93391	0.9028
532.056	0.92591	0.99969	0.99855	0.97494	0.99909	0.9331	0.90111
532.259	0.92591	0.99981	0.99845	0.97406	0.99896	0.93229	0.89941
532.463	0.92591	0.99989	0.99832	0.97318	0.99883	0.93147	0.89772
532.666	0.92591	0.99996	0.99819	0.9723	0.9987	0.93087	0.89627
532.869	0.92591	0.99999	0.99805	0.97142	0.99857	0.93006	0.89482
533.072	0.92591	1	0.99789	0.97055	0.99844	0.92924	0.89337
533.275	0.92591	0.99998	0.99771	0.96967	0.99831	0.92843	0.89168
533.479	0.92591	0.99994	0.99751	0.96879	0.99806	0.92762	0.88998
533.682	0.92591	0.99987	0.99742	0.96791	0.9978	0.92681	0.88853
533.885	0.92591	0.99977	0.99733	0.96703	0.99754	0.926	0.88708
534.088	0.92591	0.99965	0.9972	0.966	0.99728	0.92519	0.88563
534.291	0.92591	0.9995	0.99707	0.96498	0.99702	0.92438	0.88418
534.494	0.92591	0.99933	0.99695	0.96395	0.99676	0.92357	0.88297
534.697	0.92591	0.99913	0.9968	0.96292	0.9965	0.92276	0.88152
534.9	0.92591	0.99904	0.99666	0.9619	0.99624	0.92195	0.88007
535.103	0.92591	0.99894	0.99649	0.96087	0.99598	0.92113	0.87862
535.306	0.92591	0.99881	0.99633	0.95985	0.99572	0.92032	0.87717
535.51	0.92591	0.99867	0.99617	0.95882	0.99533	0.91951	0.87596
535.713	0.92591	0.99851	0.99612	0.9578	0.99494	0.9187	0.87475
535.916	0.92591	0.99832	0.99606	0.95677	0.99456	0.91789	0.87354
536.119	0.92591	0.99812	0.99599	0.95574	0.99417	0.91708	0.87209
536.322	0.92591	0.99803	0.9959	0.95472	0.99378	0.91627	0.8704
536.524	0.92591	0.99792	0.99581	0.95369	0.99339	0.91546	0.86871
536.727	0.92591	0.99778	0.9957	0.95252	0.993	0.91465	0.86701
536.93	0.92591	0.99776	0.99557	0.95135	0.99248	0.91384	0.86532
537.133	0.92591	0.99772	0.99545	0.95032	0.99196	0.91303	0.86363
537.336	0.92591	0.99766	0.9953	0.9493	0.99144	0.91221	0.86194
537.539	0.92591	0.99758	0.99516	0.94827	0.99093	0.9114	0.86024
537.742	0.92591	0.99749	0.99498	0.94725	0.99041	0.91059	0.85855
537.945	0.92591	0.99737	0.99481	0.94622	0.98989	0.90978	0.85662
538.148	0.92591	0.99724	0.99462	0.94519	0.98937	0.90877	0.85468
538.351	0.92591	0.99708	0.99429	0.94417	0.98885	0.90775	0.85275
538.553	0.92591	0.99691	0.99395	0.94314	0.98833	0.90674	0.85081
538.756	0.92591	0.99672	0.99357	0.94197	0.98781	0.90573	0.84912
538.959	0.92591	0.99651	0.99319	0.9408	0.9873	0.90471	0.84743
539.162	0.92591	0.99629	0.99279	0.93962	0.98678	0.9037	0.84549
539.365	0.92591	0.99604	0.99238	0.93845	0.98626	0.90269	0.84356
539.567	0.92591	0.99578	0.99182	0.93728	0.98561	0.90167	0.84163
539.77	0.92591	0.9955	0.99136	0.93611	0.98496	0.90066	0.83969
539.973	0.92591	0.9952	0.99089	0.93494	0.98431	0.89964	0.83776
540.176	0.92591	0.99489	0.99041	0.93376	0.98367	0.89883	0.83606
540.378	0.92591	0.99456	0.98992	0.93259	0.98302	0.89802	0.83437
540.581	0.92591	0.99421	0.98941	0.93157	0.98237	0.89721	0.83268
540.784	0.92591	0.9937	0.98889	0.93054	0.98172	0.8964	0.83099
540.986	0.92591	0.99331	0.98835	0.92951	0.98107	0.89559	0.82929
541.189	0.92591	0.99305	0.98779	0.92834	0.98043	0.89478	0.8276
541.392	0.92591	0.99275	0.98735	0.92717	0.97978	0.89397	0.82591
541.594	0.92591	0.99244	0.9869	0.926	0.97913	0.89295	0.82422
541.797	0.92591	0.9921	0.98629	0.92482	0.97835	0.89194	0.82252
542	0.92591	0.99174	0.9858	0.92365	0.97757	0.89093	0.82083
542.202	0.92591	0.99122	0.98529	0.92248	0.9768	0.88991	0.81914
542.405	0.92591	0.99069	0.98477	0.92131	0.97602	0.8889	0.81745
542.607	0.92591	0.99013	0.98423	0.92013	0.97524	0.88789	0.81551
542.81	0.92591	0.98957	0.98379	0.91896	0.97446	0.88687	0.81358
543.013	0.92591	0.98899	0.98322	0.91764	0.97368	0.88586	0.81164
543.215	0.92591	0.98839	0.98262	0.91632	0.97291	0.88484	0.80971
543.418	0.92591	0.98778	0.98202	0.91501	0.97213	0.88383	0.80777
543.62	0.92591	0.98715	0.98139	0.91369	0.97135	0.88282	0.80584
543.823	0.92591	0.98652	0.98074	0.91237	0.9707	0.88201	0.80391
544.025	0.92591	0.986	0.98022	0.91105	0.97005	0.88099	0.80197
544.228	0.92591	0.98549	0.97955	0.90973	0.96928	0.87998	0.80004
544.43	0.92591	0.9851	0.97899	0.90856	0.9685	0.87896	0.7981
544.632	0.92591	0.9847	0.97843	0.90739	0.96772	0.87795	0.79617
544.835	0.92591	0.98429	0.97787	0.90607	0.96694	0.87673	0.79423
545.037	0.92591	0.98386	0.97742	0.90475	0.96617	0.87572	0.79254
545.24	0.92591	0.98342	0.97682	0.90343	0.96539	0.87491	0.79061
545.442	0.92591	0.98297	0.97622	0.90211	0.96461	0.8739	0.78867
545.644	0.92591	0.9825	0.97574	0.90079	0.96383	0.87288	0.78674
545.847	0.92591	0.98202	0.97525	0.89947	0.96305	0.87207	0.78505
546.049	0.92591	0.98154	0.97462	0.89815	0.96228	0.87106	0.78335
546.251	0.92591	0.98104	0.97396	0.89683	0.9615	0.87025	0.78142
546.454	0.92591	0.98053	0.97331	0.89552	0.96059	0.86944	0.77949
546.656	0.92591	0.98	0.97266	0.8942	0.95968	0.86842	0.77755
546.858	0.92591	0.97947	0.97201	0.89288	0.95878	0.86741	0.77562
547.061	0.92591	0.97893	0.97134	0.89141	0.95787	0.8664	0.77368
547.263	0.92591	0.97838	0.97068	0.88995	0.95696	0.86538	0.77175
547.465	0.92591	0.97781	0.97001	0.88848	0.95605	0.86437	0.77006
547.667	0.92591	0.9771	0.96918	0.88716	0.95515	0.86335	0.76836
547.87	0.92591	0.97651	0.96836	0.88584	0.95424	0.86234	0.76667
548.072	0.92591	0.97591	0.96764	0.88453	0.95333	0.86133	0.76498
548.274	0.92591	0.97531	0.96692	0.88321	0.95242	0.86031	0.76329
548.476	0.92591	0.97469	0.9662	0.88189	0.95139	0.8595	0.76159
548.678	0.92591	0.97421	0.96544	0.88057	0.95035	0.85869	0.7599
548.881	0.92591	0.97371	0.96466	0.87925	0.94931	0.85788	0.75821
549.083	0.92591	0.97319	0.96388	0.87778	0.94828	0.85707	0.75651
549.285	0.92591	0.97266	0.96307	0.87632	0.94724	0.85626	0.75482
549.487	0.92591	0.97212	0.9624	0.87485	0.9462	0.85524	0.75289
549.689	0.92591	0.97156	0.96171	0.87339	0.94516	0.85423	0.7512
549.891	0.92591	0.971	0.96103	0.87192	0.94413	0.85322	0.7495
550.093	0.92551	0.97041	0.96032	0.87046	0.94309	0.8522	0.74781
550.295	0.92511	0.96996	0.95962	0.86899	0.94205	0.85119	0.74612
550.497	0.92471	0.96948	0.95891	0.86767	0.94102	0.85018	0.74443
550.699	0.92431	0.96899	0.95832	0.86635	0.93998	0.84916	0.74273
550.901	0.92391	0.96847	0.95772	0.86504	0.93894	0.84815	0.74104
551.104	0.92391	0.96794	0.95713	0.86357	0.93791	0.84713	0.73935
551.306	0.92391	0.9674	0.95649	0.8621	0.93687	0.84612	0.73766
551.507	0.92391	0.96683	0.95586	0.86064	0.93583	0.84511	0.73596
551.709	0.92391	0.96625	0.95523	0.85917	0.93479	0.84409	0.73403
551.911	0.92391	0.96566	0.95458	0.85771	0.93376	0.84308	0.73209
552.113	0.92391	0.96504	0.95393	0.85624	0.93272	0.84207	0.73016
552.315	0.92391	0.96442	0.95326	0.85478	0.93155	0.84105	0.72823
552.517	0.92391	0.96377	0.95259	0.85346	0.93039	0.84004	0.72629
552.719	0.92391	0.96312	0.95203	0.85214	0.92922	0.83903	0.72436
552.921	0.92391	0.96245	0.95134	0.85082	0.92805	0.83801	0.72242
553.123	0.92391	0.96179	0.95077	0.8495	0.92689	0.837	0.72049
553.325	0.92391	0.96127	0.95004	0.84804	0.92572	0.83619	0.71855
553.527	0.92391	0.96059	0.9493	0.84657	0.92455	0.83538	0.71638
553.728	0.92391	0.95991	0.94854	0.84511	0.92339	0.83457	0.71444
553.93	0.92391	0.95921	0.94777	0.84364	0.92235	0.83375	0.71251
554.132	0.92391	0.9585	0.94701	0.84217	0.92118	0.83294	0.71057
554.334	0.92391	0.95792	0.94623	0.84071	0.92002	0.83213	0.70864
554.536	0.92391	0.95734	0.94544	0.83939	0.91885	0.83132	0.70671
554.737	0.92391	0.95661	0.94466	0.83807	0.91768	0.83031	0.70477
554.939	0.92391	0.95588	0.94401	0.83675	0.91652	0.82929	0.70284
555.141	0.92391	0.95513	0.94334	0.83543	0.91535	0.82828	0.7009
555.343	0.92391	0.95438	0.94267	0.83411	0.91418	0.82727	0.69897
555.544	0.92391	0.95361	0.94199	0.8328	0.91302	0.82625	0.69703
555.746	0.92391	0.95299	0.9413	0.83133	0.91185	0.82524	0.6951
555.948	0.92391	0.95236	0.94061	0.82987	0.91068	0.82423	0.69317
556.15	0.92391	0.95173	0.93991	0.8284	0.90939	0.82321	0.69123
556.351	0.92391	0.95111	0.9392	0.82693	0.90809	0.8222	0.6893
556.553	0.92391	0.95048	0.9385	0.82547	0.90679	0.82118	0.6876
556.755	0.92391	0.94971	0.93779	0.824	0.9055	0.82017	0.68591
556.956	0.92391	0.94894	0.93707	0.82254	0.9042	0.81916	0.68422
557.158	0.92391	0.94816	0.93635	0.82122	0.9029	0.81794	0.68253
557.359	0.92391	0.94738	0.93563	0.8199	0.90174	0.81672	0.68083
557.561	0.92391	0.94673	0.9349	0.81858	0.90057	0.81551	0.67914
557.763	0.92391	0.94594	0.93418	0.81726	0.8994	0.81429	0.67745
557.964	0.92391	0.94514	0.93346	0.8158	0.89811	0.81307	0.67551
558.166	0.92391	0.94434	0.93273	0.81433	0.89681	0.81186	0.67382
558.367	0.92391	0.94354	0.93214	0.81287	0.89551	0.81064	0.67213
558.569	0.92391	0.94273	0.93154	0.8114	0.89422	0.80963	0.67044
558.77	0.92351	0.94206	0.93093	0.80994	0.89292	0.80861	0.66874
558.972	0.92311	0.94139	0.93031	0.80847	0.89163	0.8076	0.66705
559.173	0.92271	0.9407	0.9297	0.80715	0.89033	0.80659	0.66536
559.375	0.92231	0.94001	0.92909	0.80583	0.88903	0.80557	0.66367
559.576	0.92191	0.93932	0.92833	0.80451	0.88761	0.80456	0.66222
559.778	0.92151	0.93861	0.92771	0.80319	0.88618	0.80355	0.66077
559.979	0.92111	0.93791	0.92695	0.80173	0.88488	0.80253	0.65931
560.18	0.92071	0.9372	0.92607	0.80026	0.88359	0.80152	0.65786
560.382	0.92071	0.93648	0.92533	0.7988	0.88229	0.80051	0.65641
560.583	0.92071	0.93576	0.92455	0.79733	0.881	0.79949	0.65496
560.785	0.92111	0.93504	0.92379	0.79587	0.8797	0.79848	0.65327
560.986	0.92151	0.93431	0.92301	0.7944	0.8784	0.79746	0.65158
561.187	0.92191	0.93358	0.92224	0.79294	0.87711	0.79645	0.64988
561.389	0.92191	0.93285	0.92146	0.79147	0.87568	0.79544	0.64819
561.59	0.92191	0.93212	0.92067	0.79015	0.87425	0.79442	0.6465
561.791	0.92151	0.93139	0.91987	0.78869	0.87283	0.79341	0.64481
561.992	0.92111	0.93065	0.91908	0.78722	0.8714	0.7926	0.64311
562.194	0.92071	0.93006	0.91828	0.78576	0.87011	0.79179	0.64142
562.395	0.92031	0.92945	0.91749	0.78429	0.86881	0.79098	0.63973
562.596	0.91991	0.92885	0.91667	0.78283	0.86751	0.79017	0.63804
562.798	0.91951	0.92823	0.91588	0.78136	0.86622	0.78915	0.63634
562.999	0.91911	0.92748	0.91506	0.77989	0.86492	0.78814	0.63489
563.2	0.91871	0.92673	0.91427	0.77843	0.86349	0.78712	0.63344
563.401	0.91831	0.92598	0.91346	0.77711	0.86207	0.78611	0.63199
563.602	0.91791	0.92523	0.91266	0.77579	0.86064	0.7851	0.63054
563.803	0.91751	0.92449	0.91187	0.77433	0.85922	0.78408	0.62909
564.005	0.91711	0.92361	0.91105	0.77286	0.85779	0.78307	0.62764
564.206	0.91671	0.92287	0.91026	0.7714	0.85637	0.78206	0.62595
564.407	0.91631	0.922	0.90946	0.76993	0.85494	0.78104	0.62425
564.608	0.91591	0.92112	0.90867	0.76846	0.85364	0.77983	0.62256
564.809	0.91551	0.92024	0.90789	0.767	0.85235	0.77861	0.62087
565.01	0.91511	0.9195	0.90711	0.76553	0.85105	0.77739	0.61918
565.211	0.91471	0.9189	0.90634	0.76421	0.84975	0.77638	0.61748
565.412	0.91431	0.9183	0.90569	0.7629	0.84833	0.77516	0.61579
565.613	0.91391	0.9177	0.90506	0.76158	0.8469	0.77395	0.6141
565.814	0.91351	0.91695	0.90428	0.76026	0.84548	0.77293	0.61241
566.015	0.91312	0.91621	0.9035	0.75894	0.84405	0.77172	0.61071
566.216	0.91272	0.91545	0.90271	0.75747	0.84262	0.7705	0.60902
566.417	0.91232	0.9147	0.90191	0.75601	0.8412	0.76928	0.60733
566.618	0.91192	0.91394	0.90112	0.75454	0.83977	0.76807	0.60588
566.819	0.91152	0.91318	0.90032	0.75308	0.83848	0.76685	0.60443
567.02	0.91112	0.91242	0.89951	0.75161	0.83718	0.76584	0.60298
567.221	0.91072	0.91166	0.8987	0.75015	0.83588	0.76482	0.60153
567.422	0.91032	0.91089	0.89788	0.74883	0.83459	0.76381	0.60008
567.623	0.90992	0.91013	0.89709	0.74751	0.83329	0.76259	0.59862
567.824	0.90912	0.90936	0.89627	0.74619	0.83199	0.76138	0.59693
568.025	0.90872	0.9086	0.89546	0.74487	0.83057	0.76016	0.59524
568.226	0.90832	0.90784	0.89465	0.74355	0.82914	0.75894	0.59355
568.427	0.90792	0.90721	0.89384	0.74223	0.82772	0.75773	0.59185
568.628	0.90752	0.90658	0.89302	0.74091	0.82629	0.75651	0.59016
568.828	0.90712	0.90595	0.89221	0.73945	0.82499	0.75529	0.58847
569.029	0.90712	0.90531	0.89152	0.73798	0.8237	0.75408	0.58678
569.23	0.90712	0.90467	0.89085	0.73652	0.8224	0.75286	0.58484
569.431	0.90712	0.90402	0.89017	0.7352	0.8211	0.75164	0.58291
569.632	0.90712	0.90338	0.88934	0.73388	0.81981	0.75043	0.58097
569.832	0.90712	0.90273	0.88865	0.73256	0.81851	0.74941	0.57928
570.033	0.90712	0.90208	0.88795	0.73124	0.81722	0.7484	0.57735
570.234	0.90712	0.90143	0.88724	0.72992	0.81579	0.74718	0.57541
570.435	0.90712	0.90064	0.88654	0.7286	0.81436	0.74597	0.57372
570.635	0.90672	0.89986	0.88585	0.72729	0.81294	0.74495	0.57203
570.836	0.90632	0.89909	0.885	0.72597	0.81151	0.74394	0.57033
571.037	0.90552	0.89846	0.88431	0.72465	0.81022	0.74272	0.56864
571.237	0.90472	0.89784	0.88346	0.72333	0.80892	0.74151	0.56671
571.438	0.90392	0.89722	0.88262	0.72201	0.80762	0.74029	0.56477
571.639	0.90312	0.89646	0.88177	0.72069	0.80633	0.73908	0.56308
571.839	0.90232	0.89569	0.88106	0.71937	0.80503	0.73786	0.56115
572.04	0.90192	0.89492	0.88021	0.71805	0.8036	0.73664	0.55945
572.24	0.90152	0.89415	0.87949	0.71674	0.80218	0.73543	0.55776
572.441	0.90112	0.89338	0.87877	0.71542	0.80075	0.73421	0.55607
572.642	0.90072	0.8926	0.87803	0.7141	0.79946	0.73299	0.55438
572.842	0.90032	0.89196	0.87729	0.71278	0.79816	0.73178	0.55268
573.043	0.89992	0.89132	0.87654	0.71146	0.79686	0.73056	0.55099
573.243	0.89952	0.89067	0.87579	0.71014	0.79557	0.72934	0.5493
573.444	0.89912	0.89001	0.87503	0.70868	0.79427	0.72813	0.54761
573.644	0.89872	0.88934	0.87427	0.70736	0.79297	0.72691	0.54591
573.845	0.89832	0.88867	0.87349	0.70604	0.79155	0.72569	0.54446
574.045	0.89792	0.888	0.87273	0.70472	0.79012	0.72448	0.54301
574.246	0.89752	0.88732	0.87181	0.7034	0.7887	0.72326	0.54156
574.446	0.89712	0.88664	0.87089	0.70208	0.7874	0.72205	0.54011
574.647	0.89672	0.88595	0.87009	0.70076	0.7861	0.72083	0.53866
574.847	0.89633	0.88527	0.8693	0.69944	0.78481	0.71961	0.53721
575.047	0.89593	0.88458	0.86852	0.69812	0.78351	0.7186	0.53552
575.248	0.89553	0.88375	0.86773	0.69681	0.78221	0.71758	0.53382
575.448	0.89513	0.88293	0.86693	0.69549	0.78079	0.71657	0.53213
575.649	0.89473	0.88212	0.86614	0.69402	0.77936	0.71556	0.53044
575.849	0.89433	0.88131	0.86534	0.69256	0.77794	0.71454	0.52875
576.049	0.89393	0.88051	0.86457	0.69124	0.77651	0.71353	0.52705
576.25	0.89313	0.87972	0.86364	0.68992	0.77508	0.71252	0.52536
576.45	0.89233	0.87894	0.86272	0.6886	0.77379	0.7115	0.52367
576.65	0.89153	0.8783	0.86178	0.68728	0.77249	0.71049	0.52198
576.851	0.89073	0.87752	0.86099	0.68596	0.7712	0.70948	0.52028
577.051	0.88993	0.87674	0.86018	0.68464	0.7699	0.70846	0.51859
577.251	0.88913	0.87596	0.85936	0.68332	0.7686	0.70745	0.5169
[truncated: 2,168 more rows]

## Sheet: Fig 4g
	90°	135°	180°
470.18	26.803	1.8987	26.079
[truncated: 2,387 more rows]

## Sheet: Fig 4i
	90°	120°	135°	145°	160°	180°
[truncated: 2,388 more rows]

[truncated: 3 more sheets: Fig 4j, Fig 4k, Fig 5f]
